# Supplementary material for: Sjögren’s syndrome-associated microRNAs in CD14+ monocytes unveils targeted TGFβ signaling
Source: Arthritis Res Ther. 2016 May 3;18:95. doi: 10.1186/s13075-016-0987-0 (PMC4855899; doi:10.1186/s13075-016-0987-0)
Supplement: Additional file 2: Table S2. — MicroRNA microarray data. (XLSX 4872 kb) [file 13075_2016_987_MOESM2_ESM.xlsx]

## Sheet: Sheet1
		3909_HC-cy5 Signal			B-3911_HC-cy5 Signal			B-3839_HC-cy5 Signal			B-3947_HC-cy5 Signal			B-3890_HC-cy5 Signal			B-3727_HC-cy5 Signal			B-3505_HC-cy5 Signal			B-3832_HC-cy5 Signal			B-3833_HC-cy5 Signal			B-3835_HC-cy5 Signal			B-3639_pSS-cy5 Signal			B-3093_pSS-cy5 Signal			B-2055_pSS-cy5 Signal			B-3705_pSS-cy5 Signal			B-3572_pSS-cy5 Signal			B-3640_pSS-cy5 Signal
Index	Reporter Name	Mean	StDev	p-value	Mean	StDev	p-value	Mean	StDev	p-value	Mean	StDev	p-value	Mean	StDev	p-value	Mean	StDev	p-value	Mean	StDev	p-value	Mean	StDev	p-value	Mean	StDev	p-value	Mean	StDev	p-value	Mean	StDev	p-value	Mean	StDev	p-value	Mean	StDev	p-value	Mean	StDev	p-value	Mean	StDev	p-value	Mean	StDev	p-value
1	hsa-let-7a-2-3p	0.01	30.6377	1	16.406	32.5013	0.613216	3.6903	9.55058	0.722454	0.01	5.7633	1	0.196416	7.41711	1	35.6234	23.6098	0.137682	16.1548	33.0353	0.639132	18.3377	51.5293	0.754279	89.8864	41.52	0.0361182	55.9203	35.4037	0.110512	16.176	30.973	0.602779	12.765	23.7365	0.581617	154.048	79.1594	0.0934333	58.4281	47.1749	0.215591	12.9172	13.7827	0.344599	37.334	17.4282	0.031651
2	hsa-let-7a-3p	40.7769	48.5404	0.401442	116.774	46.4792	0.0118003	2.87786	11.9537	0.8552	20.618	13.0569	0.111189	5.91186	9.10709	0.515965	22.396	20.183	0.263355	11.7474	29.7323	0.697281	101.749	57.9157	0.077262	38.9607	37.1355	0.308058	22.511	22.3471	0.313923	63.4548	43.2318	0.152869	138.256	36.0082	9.83223e-05	173.02	88.2712	0.101541	84.2586	55.0234	0.126781	43.5367	19.5114	0.0250258	35.7557	18.3607	0.0529881
3	hsa-let-7a-5p	5080.3	435.719	2.1001e-31	9259.3	589.482	1.49521e-55	242.977	45.0087	4.1443e-08	2216.54	225.197	7.20829e-23	4590.68	475.785	5.1264e-22	1679.53	192.951	3.16122e-18	666.824	151.094	6.78947e-06	9526.74	1364.76	2.9119e-12	409.227	73.5175	1.12807e-08	528.463	73.2698	4.32246e-13	3367.64	342.854	9.93148e-23	6617.12	369.605	9.75263e-72	4450.44	768.352	1.293e-08	4621.25	649.874	9.15104e-13	3292.88	302.771	1.3687e-27	2009.44	166.106	6.07817e-34
4	hsa-let-7b-3p	41.5296	41.9935	0.323344	96.0735	43.0533	0.0258036	4.08362	9.84875	0.684336	26.8414	15.0706	0.0730237	14.6425	11.2297	0.188751	18.4204	19.3893	0.34988	26.9176	27.3346	0.353538	113.232	61.9949	0.0683604	0.01	32.4318	1	1.41949	20.6852	1	52.1258	35.7769	0.152263	82.7881	22.21	0.000241771	262.487	86.9999	0.00863848	128.288	48.6984	0.00751168	18.6169	14.3225	0.187413	30.3088	17.623	0.0932612
5	hsa-let-7b-5p	1528.2	187.05	3.23047e-16	2633.05	232.249	9.13792e-30	121.459	37.3471	0.000914374	624.976	106.182	3.53469e-09	1684.33	160.768	1.16572e-25	600.248	91.3639	4.92393e-11	210.902	83.6211	0.00917264	3087.4	535.345	7.9502e-09	280.207	53.4377	8.57542e-08	311.074	56.1878	2.70694e-08	1088.59	130.654	1.60361e-16	1649.96	141.547	8.78703e-32	2018.01	239.21	2.61097e-16	1994.87	250.48	1.12064e-15	967.712	117.184	1.38015e-16	846.329	107.135	8.97032e-16
6	hsa-let-7c	3539.07	313.725	1.63865e-29	5621.73	410.768	1.37418e-42	128.947	24.979	1.6363e-07	1378.4	129.453	1.38791e-26	2499.26	236.868	5.16167e-26	1033.63	163.032	2.46312e-10	413.256	94.9817	8.20922e-06	6870.08	965.431	1.10276e-12	280.986	57.359	7.57505e-07	351.389	63.0331	2.10162e-08	2021.93	277.638	3.63389e-13	4469.61	310.77	6.10785e-47	2936.47	337.881	1.48373e-17	2720.05	424.938	1.34993e-10	2227.36	152.499	2.38715e-48	1394.4	123.772	7.22871e-30
7	hsa-let-7d-3p	539.681	113.203	1.84644e-06	797.81	97.2783	2.98154e-16	110.798	22.4842	5.30021e-07	63.7632	23.8092	0.00718911	163.484	44.0095	0.000209919	318.719	52.4549	1.13094e-09	218.74	47.6468	5.15929e-06	855.846	168.217	3.66008e-07	279.427	60.5183	2.34543e-06	199.871	58.1323	0.000618506	477.062	98.172	8.394e-07	863.862	107.983	1.64446e-15	531.195	128.474	5.47259e-05	990.969	169.606	3.42587e-09	277.022	47.5502	5.91173e-09	517.754	43.5311	8.04372e-33
8	hsa-let-7d-5p	4055.24	495.024	2.58885e-16	5888.71	500.347	5.89423e-32	192.259	32.4363	1.46364e-09	1728.8	137.903	5.2473e-36	3893	492.724	2.78047e-15	1486.81	177.961	7.15589e-17	498.561	102.447	6.73352e-07	8014.34	895.83	3.71047e-19	285.808	59.9484	1.19397e-06	365.736	57.257	1.55382e-10	2130.26	272.584	5.72962e-15	5524.86	480.263	1.36197e-30	3341.21	257.768	8.21666e-38	3333.64	509.73	5.6682e-11	2577.05	239.583	4.9421e-27	1481.32	112.035	1.67344e-40
9	hsa-let-7e-3p	9.53042	39.4845	0.833422	28.1421	32.4362	0.387821	13.1879	12.307	0.290955	1.79182	7.14682	0.869805	1.92763	8.00841	0.81063	26.6599	24.8716	0.291415	26.4529	35.7849	0.477039	14.1927	49.3168	0.819694	54.7238	34.1018	0.116475	41.6435	28.9338	0.152937	20.1338	30.2141	0.510385	34.0647	22.1645	0.126234	164.32	78.2756	0.0665809	66.9161	70.3286	0.355856	7.72394	10.3091	0.461349	27.5574	20.3119	0.180781
10	hsa-let-7e-5p	2900.93	354.731	2.92918e-16	4878.52	471.114	3.85125e-25	48.8026	17.1932	0.00360449	1075.42	109.464	7.47486e-23	1281.62	154.215	9.6595e-17	643.239	81.2135	2.73013e-15	298.207	71.2347	1.94929e-05	6043.45	867.26	3.15437e-12	280.587	57.18	7.15204e-07	343.476	68.394	5.04335e-07	1630.06	248.285	6.74458e-11	4156.04	353.805	6.22796e-32	2775.75	306.075	4.34662e-19	2444.2	366.57	1.49508e-11	1793.94	150.544	8.8546e-33	1262.29	137.277	2.59244e-20
11	hsa-let-7f-1-3p	23.0244	42.3429	0.586205	35.3099	36.7227	0.336842	0.786716	8.39155	1	3.47979	8.73567	0.717137	6.54147	9.49442	0.487866	1.8354	15.4028	0.981794	1.77927	26.1403	1	22.4376	54.2305	0.679224	0.01	22.6871	1	0.01	15.6031	1	19.2605	29.9801	0.543429	66.151	29.4869	0.0228816	121.902	68.2694	0.14611	45.2901	41.2896	0.238372	11.1058	12.2723	0.365245	3.93297	15.9344	0.813184
12	hsa-let-7f-2-3p	35.2541	45.693	0.441463	103.313	36.736	0.00460518	9.75902	13.52	0.478895	22.701	14.5051	0.118342	27.7504	15.7178	0.0794443	52.5605	27.6182	0.0549428	17.0893	29.802	0.589112	38.0685	54.0656	0.479226	23.6674	33.6628	0.492989	25.2879	27.089	0.351263	47.5748	32.6415	0.151609	92.714	35.9519	0.00977022	160.437	61.9397	0.0372208	130.001	48.393	0.00970953	30.7582	15.5752	0.0487534	40.0748	18.7205	0.0370597
13	hsa-let-7f-5p	5083.87	403.334	2.03912e-36	9080.88	764.378	1.64607e-32	223.691	41.6004	5.04249e-08	1929.15	163.589	4.09232e-32	4386.82	409.39	8.68683e-27	1658.35	206.994	1.04464e-15	554.045	101.457	2.48441e-08	9795.77	928.985	5.3734e-26	333.226	59.441	1.49085e-08	444.295	67.8436	4.62573e-11	2980.73	315.659	3.04506e-21	7098.24	505.406	1.04282e-44	3937.55	338.775	1.5097e-30	3966.31	543.858	1.81019e-13	3202.87	270.667	2.32973e-32	1732.92	108.727	5.13387e-58
14	hsa-let-7g-3p	32.6604	37.919	0.388507	114.642	52.0912	0.0268871	28.4092	17.1448	0.10572	2.77226	7.90189	0.776561	7.28462	12.9485	0.569926	60.2737	27.1013	0.0255636	68.2878	39.954	0.102791	72.7661	55.5335	0.190872	89.5881	36.4485	0.0132232	70.0349	32.1249	0.0296286	57.5229	37.8614	0.12475	52.0522	25.0744	0.0369514	141.867	58.1658	0.0139828	88.7337	69.994	0.216287	17.3632	14.1245	0.219662	28.6863	16.2414	0.0846916
15	hsa-let-7g-5p	4849.02	469.481	5.36791e-25	10075.5	949.743	2.86639e-26	207.003	78.5808	0.00849026	2396.04	204.899	1.29346e-31	2165.12	175.543	6.2532e-35	1900.51	165.732	2.19733e-30	1075.7	191.486	1.08756e-08	6909.46	964.784	7.84567e-13	940.228	94.2109	1.72233e-24	1136.71	95.202	5.54157e-33	3762.33	349.686	4.81678e-27	7252.3	584.026	2.17073e-35	3850.7	351.502	3.52544e-29	4139.23	752.309	3.18473e-08	2947.75	331.96	6.30733e-19	1759.2	130.489	2.8309e-42
16	hsa-let-7i-3p	7.71416	35.0658	0.904679	26.8377	36.0706	0.452334	12.1282	11.4049	0.3019	0.784586	6.23997	1	3.78594	7.46306	0.610893	10.8493	19.063	0.570062	19.6397	31.3081	0.509667	17.6255	47.1108	0.708549	47.6586	36.1567	0.17835	27.1475	24.9285	0.282883	19.2158	30.1584	0.518416	13.47	21.1451	0.515163	81.0167	57.3882	0.256211	31.9273	43.9347	0.437308	6.35224	9.53964	0.504791	12.8493	14.7056	0.37183
17	hsa-let-7i-5p	3620.26	485.456	8.82225e-14	5142.94	1172.17	1.13971e-05	497.617	76.4738	4.67018e-11	2238.82	221.221	4.64548e-24	1492.52	159.247	7.48708e-21	2782.2	358.972	8.93023e-15	1644.13	285.335	5.53977e-09	4985.47	729.458	8.10521e-12	1049.54	95.3475	4.29771e-28	1079.04	94.2959	3.20989e-30	2657.93	272.384	2.37421e-22	5471.61	466.425	9.08096e-32	3014.06	321.938	2.89683e-22	2848.24	793.852	0.00033083	2124.46	286.512	1.15774e-13	1620.95	284.227	9.60443e-09
18	hsa-miR-1	0.01	30.9575	1	0.01	28.3131	1	0.01	8.79319	1	0.01	5.82942	1	1.08849	7.43607	1	17.7549	19.323	0.357197	0.01	24.0989	1	14.9265	45.2772	0.741935	161.625	42.0742	8.83392e-05	285.652	52.853	7.0492e-08	2.33606	23.6249	1	0.281132	19.5185	1	63.335	73.5567	0.478787	0.01	28.9927	1	0.261084	6.66977	1	13.8717	15.7326	0.409733
19	hsa-miR-7-1-3p	63.752	44.9925	0.155914	210.019	60.7375	0.000540503	10.4615	12.9466	0.404155	27.8056	16.4664	0.095383	27.0899	15.3406	0.0784051	63.0662	22.27	0.00552109	19.5853	36.0657	0.580661	93.8145	50.3035	0.0607668	43.3426	40.824	0.262032	42.469	29.5794	0.152943	68.7974	38.7787	0.072779	211.941	49.227	1.62935e-05	133.066	76.7714	0.0883214	114.545	61.8271	0.0817712	55.7408	22.5885	0.0132497	32.1366	17.9429	0.07782
20	hsa-miR-7-2-3p	11.0295	38.1415	0.925218	0.01	26.5228	1	2.46986	10.9421	0.822703	0.207321	7.65473	1	0.0538316	7.18547	1	0.500708	14.3952	1	0.01	27.1093	1	0.01	34.7782	1	8.5639	36.0509	0.812598	3.67086	19.8253	0.912077	0.455977	25.5733	1	3.64753	17.8711	0.970945	48.4503	64.1739	0.415529	41.3582	39.246	0.273334	0.186642	6.85491	1	3.91849	14.1669	0.811516
21	hsa-miR-7-5p	43.3802	43.7922	0.321818	133.996	46.0159	0.0036889	0.443505	8.39971	1	11.3444	15.3319	0.456126	19.9366	12.6995	0.117882	15.5125	16.6011	0.353071	1.50388	29.9463	1	133.361	58.3527	0.0220215	0.01	28.0238	1	0.01	18.9323	1	58.1941	35.8692	0.103674	110.801	34.2845	0.00148306	91.8691	62.1723	0.224977	53.4543	45.0085	0.21403	25.2411	12.3386	0.0397361	11.4544	12.7065	0.38855
22	hsa-miR-9-3p	0.01	36.2223	1	8.31242	33.0615	0.799586	0.01	8.19384	1	1.35009	7.32087	0.856799	3.18794	6.77476	0.762972	0.01	12.1117	1	0.01	27.2858	1	28.1521	47.2616	0.548541	1.63135	27.8437	1	0.01	17.4151	1	0.0605357	23.2151	1	16.2555	19.0092	0.386875	25.9356	46.3602	0.719884	19.3056	45.0497	0.709501	6.96594	10.0618	0.492476	1.29895	14.9024	1
23	hsa-miR-9-5p	0.894045	31.051	1	14.9895	30.5064	0.638217	0.01	8.96511	1	2.97612	9.77131	0.808251	4.5399	10.814	0.68732	1.79474	18.9596	0.996921	0.01	27.6236	1	34.1365	45.3779	0.449786	0.227813	29.3074	1	0.01	17.9819	1	3.7391	27.8974	0.943271	40.965	25.4929	0.0998883	80.4276	60.731	0.279774	41.1977	53.361	0.423656	8.46901	10.1695	0.39966	7.81493	14.5385	0.633135
24	hsa-miR-10a-3p	0.01	31.5902	1	0.01	26.7979	1	0.01	9.10151	1	0.01	6.55781	1	0.01	6.30349	1	0.01	14.007	1	0.01	25.4142	1	0.01	37.6518	1	0.01	28.0476	1	0.01	17.9862	1	0.498813	23.5034	1	2.79909	17.9006	1	45.4441	70.907	0.609178	0.971069	26.9987	1	2.0049	9.18996	0.888029	0.01	11.225	1
25	hsa-miR-10a-5p	5.4187	33.8937	0.876086	19.5459	33.3136	0.560112	0.438675	8.48472	1	0.64024	6.5395	1	1.28947	7.81029	0.878042	9.28247	19.0193	0.630816	0.552053	29.0179	1	6.187	43.2259	1	13.7316	35.5632	0.71364	5.78376	22.3776	0.796172	2.94245	23.8756	0.977506	14.052	21.3718	0.498937	53.2068	55.785	0.48016	9.67245	35.1017	0.793067	0.141471	7.49435	1	0.551204	11.4559	1
26	hsa-miR-10b-3p	0.01	39.0595	1	0.01	27.3352	1	0.01	9.07274	1	0.952699	7.54023	1	0.683561	6.58808	1	0.731365	13.1356	1	0.01	27.2303	1	0.0920742	41.4649	1	7.48468	32.7254	0.833564	0.0884928	19.5484	1	1.69749	22.733	1	0.588013	17.1759	1	44.2959	61.6033	0.56715	5.18178	34.6756	0.975226	0.01	7.19706	1	0.262767	10.8413	1
27	hsa-miR-10b-5p	4.63593	36.865	0.951377	25.1114	34.7143	0.466111	0.01	11.3453	1	0.657873	7.55281	0.966954	0.869266	6.59633	0.979107	3.42924	14.464	0.862499	0.01	26.3019	1	3.67919	41.9273	1	0.01	31.2426	1	0.01	17.6172	1	3.34359	25.3301	1	15.2367	22.0446	0.482913	62.116	62.1644	0.419492	9.69215	35.9531	0.930798	0.01	7.06857	1	0.469773	12.5454	1
28	hsa-miR-15a-3p	107.174	57.0723	0.0605207	156.335	54.1105	0.00397873	25.5689	13.2731	0.0553231	2.73607	7.05503	0.750267	10.8632	9.75311	0.265501	115.72	42.7359	0.00721069	73.6843	36.4648	0.0401364	138.149	52.0055	0.0079945	95.0511	40.5978	0.016691	66.2343	29.5251	0.0232054	133.805	39.5371	0.000691225	168.305	38.6267	1.37465e-05	79.6327	58.1086	0.119376	260.123	87.7343	0.00136694	28.8992	17.536	0.099831	96.1454	23.3476	1.97259e-05
29	hsa-miR-15a-5p	10495.3	921.797	4.89157e-30	7018.49	583.179	2.53553e-33	3866.35	367.079	4.57121e-26	4413.87	349.545	1.5296e-36	11110.1	954.898	2.76513e-31	6068.92	1463.68	3.39355e-05	5791.58	966.038	1.78943e-09	3665.19	489.908	6.99427e-14	3497.55	241.028	1.74362e-48	2895.77	269.668	6.50667e-27	5049.16	342.567	2.35075e-49	10818.5	748.569	2.32434e-47	5489.4	973.044	1.0039e-08	5278.63	975.868	4.91248e-08	4639.01	411.659	1.70067e-29	5099.87	224.935	1.2111e-114
30	hsa-miR-15b-3p	83.4503	54.3157	0.124172	196.854	49.7194	7.50102e-05	7.81821	14.8352	0.591074	31.283	16.9129	0.0620434	44.7051	18.6278	0.0158795	100.679	27.7952	0.00027142	37.099	38.3087	0.318365	188.315	60.7993	0.00198194	65.2681	38.2929	0.0919202	48.0369	27.7957	0.0825494	96.219	42.7533	0.0249514	307.544	51.0454	1.52146e-09	165.026	64.7726	0.00552668	124.825	54.1954	0.0183399	76.3294	24.9908	0.00210443	37.6179	21.5429	0.0655503
31	hsa-miR-15b-5p	4311.51	499.564	6.07934e-18	6161.42	548.206	2.772e-29	294.4	63.0264	2.27187e-06	1158.09	96.8819	7.64981e-33	2475.36	215.432	1.58811e-30	3345.69	320.162	1.35929e-25	1281.4	209.125	5.18425e-10	6904.27	719.031	7.47178e-22	808.901	87.4975	1.70445e-20	662.521	74.0144	2.67189e-19	3405.3	223.793	2.17222e-52	8434.07	612.924	4.08743e-43	3444.37	562.803	3.67138e-10	4571.68	760.709	1.4299e-09	3533.03	343.785	8.3287e-25	1557.03	122.597	1.14288e-37
32	hsa-miR-16-1-3p	107.683	53.9295	0.0458421	121.358	43.2846	0.00539274	34.6279	14.2724	0.012298	14.2607	11.9469	0.234628	66.085	22.4966	0.00329794	116.197	29.0086	6.09508e-05	68.3469	39.7222	0.0815374	76.9858	55.8895	0.168439	142.145	36.9958	0.00016194	91.2098	30.7812	0.00312108	82.3621	36.1714	0.0228738	132.784	40.349	0.00100069	99.7409	56.5929	0.0408681	136.981	57.0875	0.0147343	22.707	14.2309	0.112594	76.5702	17.7135	1.00809e-05
33	hsa-miR-16-2-3p	98.8213	53.1522	0.0624018	192.283	47.6825	5.23327e-05	9.14323	12.7396	0.46715	34.4338	16.1455	0.0324014	54.4108	21.4752	0.0114904	161.04	55.4004	0.00337274	23.628	32.3198	0.472565	242.073	74.2661	0.00111021	103.099	42.496	0.0206828	63.6601	29.9971	0.0339773	93.6764	34.4428	0.00638032	296.928	53.9465	2.52676e-08	146.487	52.3098	0.00300768	112.263	55.5531	0.0304962	81.2871	32.0723	0.0106463	39.395	20.5557	0.0445357
34	hsa-miR-16-5p	22861.8	2453.56	1.17985e-20	21280.4	1377.39	8.13163e-54	10709.6	2519.99	2.1264e-05	11595.6	887.759	5.62967e-39	29447.8	3127.69	4.71527e-21	15304.7	2431.77	3.08156e-10	14001.7	1818.22	1.21328e-14	9565.11	1297.9	1.68076e-13	9697.19	543.21	1.21e-71	8625.08	838.855	7.92693e-25	15484.2	926.942	9.0935e-63	22619.5	1872.69	1.31818e-33	11943.9	1788.74	1.7429e-11	12628.8	1940.66	6.54268e-11	11489.9	1091.89	6.55891e-26	11276.7	577.975	5.20613e-85
35	hsa-miR-17-3p	108.836	61.6055	0.0775511	74.5576	36.0918	0.0376978	27.0356	12.5599	0.0311626	9.23807	9.46414	0.325448	159.543	35.4976	6.59074e-06	110.294	32.6801	0.00069025	67.8683	38.5811	0.0740468	56.5561	59.8551	0.344958	72.7053	39.2328	0.0640209	44.0951	25.4324	0.0821855	38.7496	28.675	0.17454	121.352	32.5993	0.000180398	60.2336	44.9509	0.169171	50.0697	36.0197	0.161187	23.6632	15.64	0.129619	47.1748	18.7655	0.0142007
36	hsa-miR-17-5p	5629.58	571.358	6.66765e-23	6074.05	340.81	6.53106e-71	2733.96	343.842	1.64002e-15	5420.21	1026.01	1.26213e-07	6163.1	563.782	8.34827e-28	8052.51	682.613	4.02847e-32	5389.71	654.617	1.26331e-16	3390.75	316.817	8.84897e-27	3419.85	396.286	3.29647e-18	4070.73	349.066	1.69187e-31	4188.84	262.125	2.36434e-57	7651.71	557.775	5.97693e-43	3688.8	949.823	7.76945e-05	4412.94	632.03	1.4428e-12	3582.03	305.767	9.66436e-32	5053.53	294.031	1.03296e-66
37	hsa-miR-18a-3p	103.648	50.9964	0.0423852	76.9707	40.8596	0.0603992	15.5471	11.7225	0.17912	9.04225	8.39804	0.273095	24.4608	11.7805	0.0372627	52.875	24.6937	0.0282656	59.066	29.3763	0.0560555	59.6985	59.2127	0.315851	50.6316	40.5739	0.228242	30.6893	22.9086	0.179763	81.7707	40.7815	0.0469181	128.783	37.9988	0.000807655	75.2707	61.9578	0.155215	141.654	59.5754	0.0137457	24.921	15.2239	0.0992896	52.8168	27.36	0.0542434
38	hsa-miR-18a-5p	412.209	92.5086	7.99947e-06	225.17	55.3457	4.934e-05	168.598	37.6945	5.83887e-06	317.191	34.0595	1.50415e-20	430.393	56.5587	3.16413e-14	804.088	62.843	8.31212e-38	472.528	72.9201	3.42164e-11	261.692	71.5624	0.000257813	187.474	43.4091	2.01919e-05	194.835	37.55	1.61517e-07	191.472	46.091	3.02281e-05	594.135	72.1518	3.95321e-16	230.053	91.1663	0.00297371	190.773	65.8064	0.00198571	205.837	56.3644	0.000242111	317.822	44.0428	9.23051e-13
39	hsa-miR-18b-3p	52.1968	46.7169	0.263136	30.7193	36.82	0.399966	3.55745	9.68762	0.732925	0.01	5.98989	1	2.07342	6.84464	0.810354	1.09534	13.8566	1	21.3342	33.0018	0.526031	44.667	55.9546	0.427249	0.01	25.1889	1	0.01	17.5207	1	21.8123	33.8266	0.534441	16.305	22.8849	0.483074	38.0479	43.4148	0.379801	42.9293	40.7488	0.325183	3.3508	9.24691	0.734008	2.2976	13.0237	1
40	hsa-miR-18b-5p	275.87	83.2142	0.000896296	107.65	37.3781	0.00396895	109.878	33.1161	0.000733327	210	33.3302	4.0007e-10	315.511	48.2694	6.42929e-11	521.992	75.0222	2.51832e-12	313.881	59.5944	4.71616e-08	144.397	53.3576	0.00679757	132.453	39.4485	0.000472075	142.099	34.7817	4.0194e-05	96.0852	33.8396	0.00298835	383.944	58.7597	4.46505e-11	180.202	109.579	0.0637443	73.5103	55.409	0.208767	133.278	40.4155	0.000916467	197.635	33.2969	3.88578e-09
41	hsa-miR-19a-3p	3201.02	224.765	5.41023e-46	3174.15	263.632	2.88588e-33	1105.91	173.225	1.39085e-10	720.637	89.2001	7.97366e-16	3817.73	269.484	1.53873e-45	1777.63	169.935	1.4246e-25	2180.27	199.85	4.64495e-28	749.016	140.868	9.28396e-08	1787.96	187.166	3.18646e-22	1783.11	156.029	2.35812e-30	1666.17	153.582	3.4448e-27	2946.83	222.697	1.86279e-40	2582.6	815.278	0.00122406	1714.08	183.98	2.06084e-21	952.787	109.735	3.53847e-18	2590.5	226.762	1.17273e-30
42	hsa-miR-19a-5p	0.01	32.3438	1	2.19875	30.0536	1	0.891757	10.031	1	0.43625	6.59238	1	1.44348	7.85061	0.915117	4.14311	13.8397	0.76452	0.01	28.033	1	4.50622	38.5789	1	0.01	30.7579	1	0.01	17.6685	1	0.01	27.5837	1	1.71629	16.1698	1	4.64963	38.8654	0.98468	1.70051	35.851	0.964344	1.58	8.42623	0.850757	0.01	11.4237	1
43	hsa-miR-19b-1-5p	36.4605	45.0916	0.418821	63.6644	32.9788	0.0521242	15.4066	13.101	0.263688	0.555993	7.20276	0.980669	2.78155	8.95364	0.755311	48.9897	20.7712	0.0189711	45.136	34.5597	0.197544	45.5937	44.577	0.307511	36.0917	37.9079	0.362362	17.9794	21.5199	0.401494	64.0598	41.2464	0.121261	57.6078	31.8583	0.0766628	18.7531	44.1395	0.661837	107.068	56.1118	0.0629157	17.3208	11.5715	0.134371	33.6616	15.7346	0.0350973
44	hsa-miR-19b-2-5p	0.01	37.2499	1	0.226458	27.0165	1	0.847357	10.0025	1	0.135463	7.96809	1	0.01	6.32535	1	9.22688	16.6318	0.579036	1.23468	24.9564	1	8.39653	38.8448	0.925569	4.12998	29.6556	0.961724	1.02775	20.8987	1	2.12117	28.1229	1	0.0522452	17.7108	1	6.00464	39.2288	0.95969	1.69883	31.5025	1	0.355066	6.82134	1	0.0206118	11.8362	1
45	hsa-miR-19b-3p	7012.86	538.322	8.46568e-39	8250.4	606.066	4.05669e-42	3319.66	412.042	6.76239e-16	1623.87	153.068	3.02227e-26	10718.6	840.144	2.81421e-37	4445.41	275.666	1.73596e-58	4826.55	380.809	3.53888e-37	1832.93	271.466	1.33156e-11	2857.71	225.209	4.34988e-37	2499.68	192.252	9.83468e-39	3784.44	192.107	2.74879e-85	6539.56	622.87	7.93036e-26	3983.41	1219.22	0.000926358	3193.95	376.951	8.11067e-18	2306.87	149.329	7.11697e-54	4600.45	283.578	1.44106e-59
46	hsa-miR-20a-3p	65.3468	45.5644	0.151696	74.4253	39.2815	0.0591188	35.5445	20.0115	0.0673316	69.0118	18.5437	0.000239047	74.0927	22.6746	0.00109486	159.147	37.1995	1.33931e-05	99.7527	46.8351	0.0277766	54.4479	46.8303	0.244416	49.2058	37.7044	0.199061	56.9456	26.5531	0.0305626	26.5966	31.9193	0.397147	103.388	31.1418	0.000846929	34.9044	46.3427	0.472437	38.6537	46.8464	0.386206	35.8019	21.2172	0.0910947	78.8269	23.764	0.000953994
47	hsa-miR-20a-5p	5536.74	1350.74	4.13486e-05	6337.92	565.531	4.42693e-29	2269.06	355.37	1.52531e-10	6513.51	609.292	1.20464e-26	5500.66	372.838	3.0366e-49	8449.88	516.425	3.84928e-60	5699.35	517.056	2.53011e-28	4846.68	981.962	7.85253e-07	3768.82	334.183	4.59897e-29	4141.84	229.344	3.0022e-73	3758.02	208.507	6.6505e-72	8308.73	870.757	1.16912e-21	4029.62	1024.13	6.48522e-05	4329.55	818.262	8.85835e-08	3791.5	358.567	3.59166e-26	4759.38	462.727	8.11573e-25
48	hsa-miR-20b-3p	25.8485	38.8196	0.505705	25.1004	38.1376	0.506444	6.25562	11.2853	0.568631	4.12068	8.66731	0.627718	1.28171	7.09582	0.929042	21.3802	19.0234	0.254024	25.9366	31.1389	0.401896	40.989	49.7495	0.409767	18.2671	34.7102	0.601717	6.32348	22.8649	0.780688	12.6008	30.0613	0.680611	21.8665	22.3478	0.336272	6.18128	38.975	0.895495	43.5888	43.871	0.344016	3.25054	8.52031	0.707756	16.3027	14.1146	0.265731
49	hsa-miR-20b-5p	3915.43	519.116	4.72949e-14	5066.11	406.9	1.7904e-35	567.752	115.423	7.08271e-07	3623.34	230.31	1.0193e-55	1256.53	125.567	1.58787e-23	3539.79	302.875	1.21476e-31	3285.82	305.937	2.64493e-27	2903.2	639.54	5.51519e-06	2406.55	147.11	3.00607e-60	2993.26	241.235	1.63642e-35	2869.93	210.926	1.83097e-41	5092.93	558.713	6.01261e-20	2883.55	1040.1	0.00485636	3467.07	603.256	5.50348e-09	1969.99	156.703	2.62772e-36	3486.93	342.119	1.83359e-24
50	hsa-miR-21-3p	87.9641	47.3448	0.0618966	73.3567	40.1882	0.0672578	41.1703	16.7633	0.0131999	11.9807	10.7987	0.256792	44.1494	20.0972	0.028703	79.0061	22.3446	0.000485543	78.6676	37.7147	0.0392442	68.251	50.6217	0.179142	56.9413	37.8189	0.125298	29.6381	22.1744	0.180686	25.4646	26.8347	0.328995	65.17	29.6185	0.0286257	15.053	43.4269	0.805292	52.8329	40.2709	0.19542	9.04987	11.8502	0.439343	43.5744	18.9708	0.0259974
51	hsa-miR-21-5p	12743.6	1319.94	4.73054e-22	17333.6	902.898	4.93405e-82	1569.65	241.76	7.23255e-11	3404.39	265.055	1.17539e-37	8271.96	549.01	2.66317e-51	7876.97	404.946	4.37098e-84	3780.61	315.459	3.0572e-33	19810.7	4609.43	1.71816e-05	1678.92	209.152	2.47643e-15	1579.64	185.485	1.37064e-17	9901.22	503.54	4.04769e-86	18336.6	2243.27	2.79893e-16	8099.22	1049.97	7.13634e-15	13555	1875.76	3.8058e-13	9788.72	968.157	4.77206e-24	4266.3	450.104	2.69113e-21
52	hsa-miR-22-3p	1484.2	142.397	1.76533e-25	1019.53	93.4859	1.01154e-27	457.912	73.9937	4.13598e-10	985.954	93.333	7.06324e-26	492.751	69.3387	1.22704e-12	3709.89	350.597	3.77641e-26	1634.3	187.061	7.12201e-19	1042.73	154.035	1.13239e-11	815.399	88.7629	1.26555e-19	781.093	119.24	5.62022e-11	693.285	96.1412	3.52949e-13	2313.91	210.135	1.97347e-28	1194.43	349.709	0.000398729	829.309	174.26	1.03109e-06	825.851	89.7615	2.86966e-20	1322.77	79.9636	6.29904e-61
53	hsa-miR-22-5p	143.326	61.3176	0.0190396	129.987	51.0873	0.0114298	78.1843	21.5478	0.000203922	119.614	30.7547	0.000112288	63.3525	22.9829	0.00606594	290.082	53.3055	5.14938e-08	114.656	35.4402	0.00121014	131.951	54.1181	0.0143996	56.6335	37.5654	0.1486	39.5857	29.2488	0.172067	106.993	38.1325	0.00430874	341.513	56.7937	1.24756e-09	144.025	60.6383	0.00849184	120.92	70.4294	0.0592587	109.53	29.0987	0.000152382	79.6014	22.4148	0.000384379
54	hsa-miR-23a-3p	6463.21	973.293	3.11598e-11	7637.4	722.537	4.25106e-26	912.154	130.85	2.35273e-12	2772.47	299.82	2.52674e-20	4958.61	385.762	8.29204e-38	5124.02	473.781	2.90559e-27	2527.44	341.825	9.3827e-14	6969.14	729.69	1.21923e-21	1039.1	124.293	1.38241e-16	861.172	136.565	2.78761e-10	5150.06	482.001	7.10859e-27	11283.6	1210.39	1.11435e-20	3900.5	306.911	8.76505e-38	5755.69	1022.22	1.44139e-08	6040	557.229	2.1103e-27	2615.96	165.764	3.71564e-56
55	hsa-miR-23a-5p	71.0809	42.0195	0.0915613	81.1855	48.0805	0.0905959	30.4403	15.5798	0.0540349	38.3837	16.7255	0.020747	35.6029	16.549	0.0314363	54.1151	26.3555	0.0377977	40.8516	35.8194	0.256712	111.309	56.4673	0.0482481	20.0388	31.5419	0.539821	26.9254	28.5041	0.346228	62.9959	45.9067	0.163665	143.06	42.1857	0.000803979	69.8717	46.0694	0.197057	171.377	53.649	0.00110407	28.0238	18.7072	0.130607	36.1253	17.8387	0.0383249
56	hsa-miR-23b-3p	6203.22	750.236	1.3624e-16	6996.47	535.438	5.60871e-39	725.613	120.629	1.34558e-09	2176.9	278.993	6.68405e-15	3715.01	315.054	4.23961e-32	4724.97	426.404	1.43129e-28	2324.76	313.022	7.6522e-14	6702.71	889.28	4.65556e-14	1063.08	137.261	1.64949e-14	885.88	115.051	1.3333e-14	4718.43	407.314	2.69038e-31	10568	802.423	1.15675e-39	3811.31	361.549	1.57275e-27	5948.54	1058.55	1.57028e-08	5544.51	394.22	5.55457e-45	2419.91	171.67	3.09082e-45
57	hsa-miR-23b-5p	0.01	32.3028	1	7.44866	30.4045	0.854709	4.19695	12.1054	0.737076	2.05334	8.18975	0.942876	0.56789	7.06914	1	29.9926	23.9322	0.201351	1.11803	26.5771	1	39.8244	52.5773	0.449065	29.6135	36.2099	0.406784	16.0182	24.6573	0.514496	2.76653	23.7332	1	5.85792	20.3013	0.803514	13.1941	41.7619	0.869434	23.5228	39.4806	0.569064	3.07763	10.1108	0.770989	4.3939	12.6812	0.7371
58	hsa-miR-23c	578.801	151.863	0.000141456	1202	82.9654	8.8131e-48	4.24323	8.6448	0.61949	27.0195	13.6363	0.0509131	52.9786	20.9692	0.011635	274.639	46.8311	5.75998e-09	113.886	53.9392	0.026689	489.671	107.072	4.34219e-06	345.716	77.0342	4.61489e-06	368.861	76.0059	1.05899e-06	566.006	78.5829	1.27399e-12	833.419	106.118	2.61928e-15	2329.17	363.904	2.72577e-11	2004.59	363.72	2.53136e-08	209.626	48.4048	1.6413e-05	616.231	58.2124	2.12843e-27
59	hsa-miR-24-1-5p	0.01	35.7071	1	10.6313	35.4874	0.76276	5.59616	10.3109	0.577033	2.73075	7.21528	0.766839	0.0514223	6.43218	1	13.1784	14.5748	0.339219	7.53639	30.562	0.909113	0.01	39.06	1	31.5822	38.8931	0.418195	11.2596	27.3658	0.708604	1.90323	26.0573	1	3.24613	19.1143	1	15.1874	43.4307	0.848537	39.9858	48.8113	0.445774	0.497646	8.19404	1	3.1227	15.0149	0.856501
60	hsa-miR-24-2-5p	98.0926	49.1995	0.0460892	92.5969	43.9887	0.0338026	63.4748	17.1058	0.000158041	74.0043	27.8837	0.00850176	110.203	31.1549	0.000410062	265.896	117.387	0.0238892	165.76	51.3978	0.000910088	61.3249	49.2183	0.21295	129.323	66.1387	0.0514897	90.9626	51.9252	0.0796569	66.1274	40.1223	0.0981875	260.555	44.3462	8.37609e-09	73.6203	54.8629	0.193117	107.87	63.5884	0.0925383	51.2399	19.4845	0.00845108	74.7032	20.904	0.000336404
61	hsa-miR-24-3p	3893.16	297.109	2.95705e-39	3305.65	235.93	1.48108e-44	1355.52	151.439	2.43661e-19	4820.21	357.195	1.88208e-41	2467.07	253.477	2.26156e-22	5032.03	275.906	1.46043e-74	3170.51	265.816	4.07092e-33	3247.61	277.338	9.49859e-32	1600.23	148.393	5.95056e-27	1620.37	273.311	3.0702e-09	2241.97	223.748	1.36815e-23	6183.26	439.92	4.47325e-45	2049.22	315.086	7.17651e-12	2683.33	479.878	1.47748e-08	2745.48	231.115	1.24067e-32	2375.9	157.28	6.59251e-52
62	hsa-miR-25-3p	2004.11	246.593	4.63784e-16	4610.37	257.618	1.55658e-71	250.228	45.7237	3.11676e-08	1087.38	95.4531	5.37528e-30	1020.72	114.662	5.93516e-19	1356.33	309.072	1.1988e-05	918.476	92.6872	1.03341e-23	2616.01	415.605	2.90329e-10	520.954	72.3326	3.43551e-13	491.393	58.3987	3.35795e-17	2310.72	207.82	3.53408e-29	4394.63	361.982	3.67869e-34	1735.36	343.77	1.24489e-07	2854.62	513.691	1.81314e-08	1786.75	164.629	1.95777e-27	1350.94	115.748	8.01763e-32
63	hsa-miR-25-5p	13.3389	39.3583	0.734143	36.02	35.7861	0.311588	11.4293	13.9364	0.423743	5.50291	10.7538	0.604566	3.24225	8.12367	0.693474	48.1515	25.0843	0.0537619	15.3348	34.7366	0.671728	40.5558	47.0031	0.388634	92.8658	42.8804	0.0279679	59.0754	35.4592	0.0964412	13.3488	29.4028	0.650408	19.0924	21.2421	0.389199	15.4419	38.3518	0.827655	40.5743	39.637	0.350463	3.09826	9.64073	0.748216	16.814	18.2951	0.344743
64	hsa-miR-26a-1-3p	0.01	33.7798	1	7.21548	26.6135	0.957362	3.36416	11.6831	0.852623	2.38319	7.86045	0.93621	1.17063	6.28133	1	6.6871	17.7833	0.701827	0.127792	26.4633	1	0.01	39.3363	1	2.20563	30.2575	0.954812	3.32348	20.0525	0.981516	2.2081	24.5102	1	3.40529	20.2484	0.870381	9.0427	41.7712	0.849039	16.6412	38.1713	0.707065	0.245469	7.62564	1	0.0610666	11.1418	1
65	hsa-miR-26a-2-3p	0.104467	31.3578	1	15.6808	32.4632	0.672729	0.580065	7.82428	1	2.01999	7.01244	0.776262	6.51762	9.99652	0.514327	19.5558	15.3938	0.213947	0.453524	28.3257	1	64.3874	48.2776	0.179529	0.160621	30.4934	1	0.245156	19.3247	1	4.60067	29.7198	0.916149	25.0988	22.1997	0.258704	14.8004	44.9152	0.750779	19.8935	45.5911	0.659496	6.49256	9.25151	0.481199	0.01	10.6802	1
66	hsa-miR-26a-5p	9170.99	742.471	4.82464e-35	17887.9	674.504	5.66985e-155	660.542	78.4347	2.07424e-17	5055.65	340.654	8.78741e-50	4741.9	378.751	5.89288e-36	4635.4	333.096	3.97492e-44	2479.26	252.964	5.00333e-23	12592.2	2212.49	1.24456e-08	1257.2	120.891	6.90626e-25	1360.66	239.736	1.38044e-08	7258.4	463.975	1.5062e-55	13520.2	916.503	1.99545e-49	6128.24	1485.47	3.02812e-05	8503.63	2110.13	5.18159e-05	6412.78	475.861	1.90542e-41	2605.67	182.572	2.23476e-46
67	hsa-miR-26b-3p	27.1623	35.5518	0.444272	102.759	38.2733	0.00705308	11.7244	10.4305	0.252804	9.10681	11.3387	0.421166	17.2125	12.7644	0.177187	35.4483	22.4438	0.107334	24.3652	31.712	0.449087	127.51	61.5122	0.0369415	10.2607	29.7011	0.728294	6.54709	20.4332	0.769927	60.9311	36.7811	0.0944385	131.828	46.5793	0.00519306	50.411	43.6337	0.289279	76.9499	52.084	0.113465	37.1702	19.5928	0.0568899	10.8497	17.1464	0.505578
68	hsa-miR-26b-5p	5517.6	569.895	3.65504e-22	13516.9	467.939	3.34378e-183	200.979	33.5733	1.00285e-09	1963.99	161.759	6.42821e-34	2954.07	199.886	2.19707e-49	1790.52	162.64	2.43611e-28	949.026	104.548	2.50193e-20	9894.21	1730.13	1.05846e-08	854.97	85.6072	1.42114e-24	1110.63	130.437	1.27968e-17	5402.41	327.233	2.80451e-61	8850.56	1171.84	3.93133e-14	4887.31	1208.51	4.13939e-05	6623.93	1465.9	5.40784e-06	4212.7	342.22	6.88656e-35	1607.89	141.908	3.6222e-30
69	hsa-miR-27a-3p	4612.62	341.16	1.15761e-41	3472.34	314.483	2.57258e-28	2052.67	280.181	1.97784e-13	3497.86	451.11	9.48278e-15	2885.9	197.916	3.56198e-48	7421.66	631.657	7.51902e-32	5316.43	372.683	1.8285e-46	2909.16	463.545	3.29715e-10	2205.88	179.779	9.58809e-34	2075.8	437.563	2.10439e-06	2678.66	239.714	2.30056e-29	7006.54	421.371	1.30707e-62	2600.64	790.442	0.000775576	2255.69	402.005	1.16169e-08	2726.92	250.829	1.36204e-27	3342.79	158.193	2.28892e-99
70	hsa-miR-27a-5p	19.8466	40.8129	0.626652	46.1456	37.0873	0.211961	26.2539	13.3717	0.0450736	44.9749	17.3949	0.00908975	20.2464	14.047	0.152631	70.894	29.9939	0.0178392	92.2435	35.7816	0.00915239	37.1812	47.7545	0.436482	52.3896	47.2297	0.272514	40.749	23.908	0.0929381	19.3232	25.1869	0.442635	175.563	39.4517	6.87423e-06	42.5864	43.6587	0.406496	25.235	39.8607	0.586762	27.8007	17.7425	0.11869	16.9553	16.26	0.277225
71	hsa-miR-27b-3p	2267.61	262.283	5.6108e-18	2515.23	196.899	3.50783e-37	255.531	63.1492	4.01829e-05	905.458	128.852	2.42171e-12	409.169	67.1387	1.10105e-09	2457.01	142.49	6.59083e-67	2474.62	170.254	6.40548e-48	1440.97	324.36	8.54424e-06	1649.1	146.708	1.72457e-28	1730.18	220.506	3.56945e-15	1662	112.069	5.88449e-51	3188.88	299.646	1.11287e-26	2111.49	547.784	7.08794e-05	1768.7	303.512	2.31542e-09	1088.48	121.252	2.67651e-19	2455.85	154.333	5.66441e-58
72	hsa-miR-27b-5p	55.0716	44.7374	0.217993	40.0159	36.3759	0.273527	17.4761	11.0058	0.110026	2.5347	8.98806	0.812525	1.83528	7.54277	0.80676	103.505	25.7452	7.92511e-05	31.0882	29.281	0.259874	38.5714	52.2346	0.459715	78.6461	43.9969	0.0777007	52.8472	23.7773	0.0277852	28.057	28.7869	0.321602	76.6765	31.8334	0.018005	40.3929	47.7797	0.428264	157.14	69.509	0.0177609	30.8416	16.94	0.0658098	63.4547	21.8133	0.00348071
73	hsa-miR-28-3p	181.084	61.0477	0.00303411	284.734	61.1877	3.22223e-06	31.1816	12.0069	0.00685937	187.198	40.5965	4.41189e-06	77.1834	22.1371	0.000486933	115.787	33.8643	0.000586956	56.9925	36.1465	0.106822	220.351	85.9487	0.00988066	25.1363	35.8503	0.512133	27.4142	28.1682	0.329485	84.5231	40.3859	0.0390257	316.589	35.4728	1.6601e-19	90.1805	53.5588	0.0775802	98.8341	60.5544	0.091727	93.7419	29.2476	0.00125631	55.6206	21.3457	0.00871111
74	hsa-miR-28-5p	328.775	94.3367	0.000495029	722.41	88.5658	4.07568e-16	49.6161	17.0733	0.0035949	290.668	39.695	3.18085e-13	177.585	29.8594	2.56663e-09	371.117	43.9836	4.3348e-17	147.652	41.8335	0.000437829	375.877	103.848	0.00027445	80.8398	44.068	0.0773256	90.4683	26.0148	0.000501798	139.557	44.6488	0.00181712	601.384	73.1635	3.31412e-16	342.873	106.267	0.00031145	176.158	66.8049	0.00462891	174.559	39.9119	1.13561e-05	151.511	28.6893	6.61991e-08
75	hsa-miR-29a-3p	3142.71	423.981	1.25351e-13	7287.29	493.165	2.12193e-49	605.733	76.1099	8.97735e-16	3730.52	367.382	3.50282e-24	832.169	81.2169	1.29608e-24	4214.86	295.555	3.4703e-46	3155.56	281.699	1.92e-29	2223.22	403.599	3.4325e-08	1700.03	168.005	1.20104e-23	1874.34	157.857	1.13709e-32	3061.22	285.164	3.55265e-27	4784.91	380.34	1.40646e-36	2515.26	520.769	6.46289e-07	2630.66	485.129	3.49986e-08	2160.14	153.162	3.09368e-45	2449.82	148.093	9.52017e-61
76	hsa-miR-29a-5p	25.7737	42.528	0.543639	56.5779	36.9203	0.126456	24.481	13.7861	0.0721166	33.4993	16.7824	0.0439115	39.8086	16.5924	0.0171364	59.8704	22.3287	0.00669038	50.7919	35.8992	0.146414	4.71211	40.5997	0.936161	17.0402	33.8941	0.620391	21.6338	22.8103	0.351438	33.1553	37.2068	0.370646	56.3253	24.9916	0.0231117	41.4233	53.7935	0.547395	13.1794	38.0886	0.789471	15.3852	11.9257	0.19824	33.2119	17.2355	0.0527524
77	hsa-miR-29b-1-5p	42.5279	47.0716	0.368101	39.569	35.263	0.261464	9.77477	11.2949	0.379094	14.5569	10.2758	0.165007	23.025	15.5633	0.141902	30.9383	15.5009	0.0432431	9.53402	27.6523	0.742109	28.5591	47.8416	0.552757	5.88711	30.6068	0.861238	7.18538	21.9557	0.740064	21.3443	28.4856	0.435462	34.7393	30.4089	0.257454	34.9407	51.7541	0.657661	71.5085	52.622	0.158656	20.7201	11.4761	0.0674546	15.8504	15.0435	0.265973
78	hsa-miR-29b-2-5p	56.7432	48.6127	0.242537	79.1496	42.9026	0.0637706	22.6537	12.2755	0.0678378	29.8524	15.3098	0.0537273	15.908	11.9651	0.18199	59.7639	21.2183	0.00459767	36.228	37.3974	0.332378	61.4562	52.9528	0.245173	27.2177	37.5329	0.461478	17.3973	22.9539	0.44984	45.6641	31.5	0.148482	75.1831	31.2853	0.0188439	40.3561	46.6972	0.546488	93.4048	48.387	0.0436659	22.3325	12.341	0.0675976	27.684	16.0282	0.100126
79	hsa-miR-29b-3p	1804.23	196.909	4.82211e-20	4790.61	298.946	9.0677e-58	532.815	45.4852	6.72911e-32	612.311	84.3489	4.84204e-13	1690.55	159.125	2.25038e-26	899.538	98.3965	6.32156e-20	1296.85	130.043	8.23518e-24	302.387	78.049	9.89287e-05	1029.22	97.8017	2.08923e-26	1144.41	181.827	2.90671e-10	1224.43	121.754	2.51317e-24	1716.82	170.463	3.62726e-24	1387.99	247.311	2.97099e-09	1000.92	173.856	2.52881e-09	544.568	63.9751	1.65283e-17	1343.05	87.215	2.89006e-54
80	hsa-miR-29c-3p	2524.29	249.549	4.84058e-24	5667.93	355.508	3.91455e-57	563.739	55.9632	3.3581e-24	3146.36	338.097	1.42995e-20	895.507	103.254	4.18161e-18	4479.96	300.56	3.44693e-50	2999.22	265.196	5.62731e-30	1705.44	355.103	1.49752e-06	1747.87	145.954	1.45066e-32	1822.81	343.115	1.02295e-07	2460.43	207.23	7.2387e-33	4027.61	397.734	2.81878e-24	2450.07	310.774	1.52226e-16	2347.84	396.211	1.50784e-09	1745.21	132.197	8.19189e-40	2469.06	152.555	1.68252e-58
81	hsa-miR-29c-5p	69.8024	47.5139	0.140936	88.6133	35.2376	0.0121453	30.8651	14.0291	0.0310682	46.6872	18.5954	0.0123955	86.7139	22.3875	0.000109487	107.437	24.6815	1.29927e-05	77.0269	38.807	0.0472685	22.6258	49.5906	0.647084	41.0374	32.3408	0.204987	39.0503	26.0468	0.132699	42.2402	34.3526	0.211983	104.344	37.5498	0.00557534	67.7538	54.8713	0.298389	22.9955	39.4783	0.49889	27.9414	13.598	0.040116	57.2894	18.2326	0.00181376
82	hsa-miR-30a-3p	39.333	38.6619	0.309988	108.102	38.2028	0.00457446	3.63194	9.39702	0.691727	7.32229	8.34616	0.376391	6.16019	8.13649	0.457204	49.7273	23.0231	0.0279251	14.875	32.0114	0.654612	65.9747	57.1252	0.245559	68.667	41.2366	0.104407	60.1242	29.6936	0.0413088	75.2074	36.179	0.0398187	75.934	31.9315	0.0147677	143.91	80.3618	0.0563154	205.292	62.1724	0.000748977	19.3523	12.029	0.111858	48.8188	21.4868	0.0169942
83	hsa-miR-30a-5p	2816.28	292.655	6.223e-22	3427.03	232.313	4.1629e-49	693.788	96.9856	5.46651e-13	1963.56	180.4	1.52429e-27	1034.99	116.048	5.06552e-19	3293.33	507.61	8.52064e-11	2611.28	447.41	4.1473e-09	2156.82	242.486	5.46593e-19	1404.82	128.103	5.27952e-29	1444.22	200.945	6.57761e-13	1616.91	211.766	1.37312e-14	4467.16	371.653	2.58242e-33	1985.39	199.701	2.2762e-25	2085.97	253.313	3.76315e-17	1371.16	162.532	3.47913e-17	2476.37	127.514	3.80091e-84
84	hsa-miR-30b-3p	27.9512	42.0425	0.506107	15.6159	38.1106	0.718166	9.20967	11.9721	0.454675	10.921	9.9631	0.260021	12.9734	10.9218	0.237957	74.0504	30.2456	0.0141116	2.63128	33.9463	0.974016	60.1065	54.0632	0.265019	67.1091	40.2743	0.10625	50.2871	32.8548	0.129702	4.55821	27.2352	0.869604	19.724	24.5026	0.411182	67.103	45.4946	0.177863	69.5045	46.6937	0.143362	6.07454	11.457	0.598298	13.8104	17.6864	0.404083
85	hsa-miR-30b-5p	6101.83	749.364	3.8688e-16	9078.12	801.277	9.94226e-30	2075.34	249.449	7.4725e-17	5754.39	539.701	1.56855e-26	3962.53	392.983	6.68778e-24	7322.52	1120.83	6.41755e-11	4728.45	795.194	2.4256e-09	4394.91	631.453	3.31212e-12	4122.84	398.177	2.05355e-25	4433.3	344.324	4.75523e-38	5253.03	565.352	1.15583e-20	9374.73	563.016	2.52071e-62	5717.86	438.411	1.02439e-38	6126.47	749.557	2.15354e-16	4232.13	461.884	5.17653e-20	5441.21	413.28	9.15875e-40
86	hsa-miR-30c-1-3p	2.42847	31.1379	0.99203	26.9924	31.7691	0.392104	8.09989	10.5866	0.434625	0.766696	6.1442	0.913348	7.28578	9.8068	0.449577	15.3702	18.1275	0.398793	8.48383	33.49	0.805791	16.528	45.6663	0.7168	19.1232	36.3959	0.605474	9.19848	22.844	0.689679	11.5116	27.15	0.669375	17.7183	25.1449	0.467746	44.3829	41.6701	0.379041	30.2477	42.2687	0.480644	5.91529	9.65683	0.541452	8.02916	14.5142	0.601629
87	hsa-miR-30c-2-3p	4.17724	30.0487	1	25.58	40.1644	0.518916	3.87374	9.3063	0.676314	1.47595	7.29219	0.840464	2.82415	6.63557	0.66807	27.2523	21.0988	0.195626	1.0095	26.738	1	37.7415	52.427	0.472847	35.078	34.7642	0.325208	42.7044	26.4661	0.107483	7.46897	29.6055	0.820778	11.2936	20.7172	0.578753	46.6121	49.0087	0.419582	31.5139	40.7574	0.456558	1.55309	7.55719	0.854487	10.0338	15.6104	0.519226
88	hsa-miR-30c-5p	5698.44	642.357	7.24925e-19	7925.65	680.11	2.48396e-31	1257.03	189.108	2.43035e-11	4426.32	376.258	6.08931e-32	2469.95	226.695	1.28328e-27	6713.1	1060.39	2.42808e-10	3373.51	619.577	4.45282e-08	5516.33	757.55	3.24789e-13	3675.2	412.892	3.62825e-19	3960.18	289.448	1.1123e-42	4608.2	506.645	6.86679e-20	9791.84	667.811	1.04631e-48	5233.83	495.433	6.65657e-27	5737.81	788.711	2.20965e-13	4606.55	411.254	3.99983e-29	4825.4	350.53	1.77869e-43
89	hsa-miR-30d-3p	6.32726	36.9061	0.864018	15.9653	29.3173	0.581265	8.45075	13.1143	0.530038	4.85732	10.2073	0.626724	8.92486	9.35011	0.340141	24.7407	18.4904	0.180035	3.83357	27.9958	0.920196	14.0404	44.9417	0.755205	25.1362	37.9636	0.512449	21.8033	26.0534	0.400992	16.5452	25.0959	0.507537	16.8068	21.5516	0.439926	38.3	43.7112	0.416054	8.59453	35.0321	0.831797	3.03988	8.42336	0.715831	16.8146	18.2578	0.340616
90	hsa-miR-30d-5p	1479.76	154.94	1.21479e-21	2254.31	256.562	1.6605e-18	147.811	39.3026	0.000124689	1186.99	140.185	2.73041e-17	768.973	102.651	7.32864e-14	1729.86	168.163	8.13416e-25	839.017	156.564	5.06098e-08	1693.64	220.182	1.4693e-14	794.247	100.611	1.07678e-15	862.223	103.154	4.89163e-17	886.232	106.187	1.69031e-17	2888.17	182.474	1.37091e-56	1507.79	216.07	1.42386e-13	1343.53	258.225	8.86272e-08	1133.53	134.323	2.85325e-17	1107.58	133.797	4.65013e-17
91	hsa-miR-30e-3p	312.214	94.5494	0.000978594	728.61	88.9876	3.31909e-16	19.3721	14.7626	0.175172	108.061	30.0333	0.000304548	95.1473	25.4835	0.000198852	225.062	39.1876	1.30459e-08	84.9366	43.7382	0.042007	529.943	120.773	1.11597e-05	108.403	42.1319	0.00967417	82.6329	30.022	0.00656325	393.882	70.449	2.04102e-08	905.551	89.958	6.54102e-24	283.429	89.1768	0.000154861	419.331	116.092	0.000126881	291.889	53.3453	4.11757e-08	121.533	29.442	2.15146e-05
92	hsa-miR-30e-5p	2680.27	277.508	4.60834e-22	2985.74	312.368	1.42634e-21	1510.62	211.317	7.86159e-13	2521.16	204.717	9.06506e-35	3637.59	346.503	9.18812e-26	4318.04	466.162	1.9322e-20	3294.23	563.261	4.08813e-09	1229.85	160.448	1.68989e-14	1901.43	155.352	2.38891e-35	2108.44	197.265	8.6981e-27	1684.75	150.518	2.93157e-29	3699.77	262.994	6.81756e-45	1976.22	337.619	8.11319e-10	1964.71	329.1	1.01508e-09	1357.09	166.257	2.95046e-16	2991.34	254.475	4.14638e-32
93	hsa-miR-31-3p	37.2285	46.1346	0.421009	28.9539	41.4567	0.484375	2.28582	8.22732	0.895378	0.863475	7.15826	0.930228	0.01	6.37261	1	4.28466	15.2457	0.797601	5.56661	31.1182	0.884569	8.71455	50.0847	0.92807	13.2159	34.8205	0.711321	11.5068	22.2357	0.601223	4.82772	23.652	0.914073	9.14794	18.919	0.623182	13.5828	45.7469	0.796976	11.283	38.8738	0.791768	0.93202	6.89503	1	0.0158763	11.2189	1
94	hsa-miR-31-5p	19.551	46.5842	0.674605	107.621	35.1094	0.00196373	14.2144	13.2171	0.2738	12.344	9.45843	0.189151	4.96649	9.85864	0.648062	10.1681	17.3458	0.572347	2.88145	27.7589	0.93452	9.43893	42.0201	0.857193	30.5339	35.3895	0.36438	20.7077	23.6731	0.377029	15.3877	27.9811	0.603721	8.69892	21.3789	0.691653	2.59014	36.2935	1	21.7586	43.0986	0.639987	0.0445136	6.62026	1	1.60599	13.498	1
95	hsa-miR-32-3p	542.816	116.626	3.35377e-06	340.471	74.7614	6.30241e-06	56.1281	20.3584	0.00505358	234.826	41.7091	1.57563e-08	247.448	52.595	2.48961e-06	163.019	31.1772	2.06805e-07	159.647	54.9987	0.00291346	431.857	125.531	0.000545619	65.9611	38.2382	0.0791094	63.75	30.9577	0.0406745	254.024	58.2206	1.71377e-05	425.032	91.8673	2.33508e-06	244.224	112.968	0.0127442	499.25	91.5525	3.30448e-09	167.195	42.2215	7.06225e-05	140.943	25.9811	9.87023e-08
96	hsa-miR-32-5p	133.931	52.7516	0.0112453	220.252	56.6969	0.000106481	27.1909	15.8839	0.0849278	2.9863	7.51473	0.694543	113.292	27.7825	4.55008e-05	16.6249	19.1647	0.390128	12.7813	33.2341	0.714546	0.01	38.8168	1	3.32417	31.4761	0.980838	3.53812	21.224	0.955247	30.199	31.4176	0.304413	91.9936	40.6784	0.0216137	26.6211	46.2847	0.629837	28.1266	45.6973	0.486012	20.7167	14.5983	0.153861	9.1609	12.3439	0.433224
97	hsa-miR-33a-3p	86.5303	52.745	0.100483	170.078	49.9428	0.00065903	23.519	12.2426	0.0486776	30.7424	17.4563	0.0820975	13.4624	10.7504	0.208119	101.094	27.0333	0.000189451	84.1787	38.2401	0.0282131	75.7892	50.9305	0.136394	63.6084	42.5777	0.142121	33.9542	25.586	0.187574	124.321	39.9621	0.00147902	248.479	46.1786	4.44488e-08	77.1551	63.5891	0.152747	197.009	62.4936	0.000624994	50.8451	17.7219	0.00432711	96.765	27.7309	0.00052295
98	hsa-miR-33a-5p	17.5704	37.2609	0.637773	25.2551	37.7065	0.511845	2.41987	9.8093	0.837493	1.07244	7.12226	0.887351	16.9506	14.4308	0.24276	1.39243	13.1138	0.9215	1.55083	29.0704	1	3.44169	44.6244	1	1.83981	30.0965	1	4.60993	19.6713	0.825362	10.6184	27.8566	0.752029	21.2447	22.0222	0.33686	21.9354	45.9859	0.658848	13.5629	44.0471	0.832047	2.3557	8.79701	0.849081	2.84388	12.6001	0.815179
99	hsa-miR-33b-3p	48.0159	39.9038	0.227784	108.615	53.8335	0.0417405	41.7962	16.9714	0.0151128	13.7569	11.0109	0.20486	10.8654	9.3484	0.245999	118.513	38.0897	0.00199948	66.8948	38.0951	0.086641	167.517	77.8142	0.0323587	229.099	62.1755	0.000165818	139.688	38.5915	0.000310612	55.7764	39.7034	0.155707	69.6531	29.3934	0.0187397	55.8264	69.861	0.318226	128.487	45.8429	0.00295004	22.4203	15.4275	0.150636	50.7704	20.8109	0.0124512
100	hsa-miR-33b-5p	0.01	31.0105	1	21.1846	31.7398	0.505812	8.02446	11.4693	0.477238	1.14742	6.7093	0.954815	1.08022	5.91012	1	7.18712	16.0253	0.653921	2.46372	27.5699	0.979577	12.8245	50.7921	0.940842	7.02645	33.0929	0.877044	1.35858	21.1192	1	12.507	31.8592	0.781982	8.66274	20.1225	0.677038	28.0443	50.833	0.602141	17.8866	46.2839	0.719751	1.06878	7.07966	0.954447	3.0989	12.6612	0.866789
101	hsa-miR-34a-3p	21.122	42.1709	0.616016	69.9517	39.46	0.0747257	18.8238	11.9304	0.114712	0.386278	6.7732	1	1.15977	7.7687	0.936812	20.0509	20.5814	0.325253	48.5444	35.419	0.168088	44.922	52.1168	0.390143	27.8776	35.5012	0.447296	5.57676	20.6701	0.812468	73.2172	33.9407	0.0238758	104.251	31.6028	0.00108116	16.6203	39.2862	0.712037	137.171	63.3447	0.0256692	16.9187	10.9723	0.123353	40.5145	17.7291	0.0190507
102	hsa-miR-34a-5p	0.508531	31.7128	1	0.01	24.7848	1	5.56047	10.6229	0.598194	0.428254	7.13692	1	7.67643	8.38437	0.357562	24.1782	20.4024	0.234224	0.01	29.4416	1	10.2562	47.0378	1	31.8246	40.3169	0.413697	9.92003	23.6396	0.676814	21.9345	34.21	0.504016	8.17192	18.9242	0.682497	10.1856	37.4819	0.827951	23.5512	39.625	0.546255	0.43096	7.38798	1	2.83202	12.713	0.826575
103	hsa-miR-34b-3p	274.482	75.3538	0.000270219	339.617	69.0853	8.19061e-07	94.3262	26.7121	0.000537028	3.93226	9.12943	0.668842	10.4935	10.5036	0.317511	343.142	52.5951	6.56724e-11	276.213	56.6999	1.07369e-06	209.326	77.0796	0.00638611	395.338	62.4165	1.86094e-10	304.837	55.9935	5.77217e-08	405.215	71.7639	8.26522e-09	672.992	80.3373	2.31265e-17	263.218	123.71	0.0131183	1478.21	271.013	2.28828e-08	201.632	34.8625	7.62144e-09	656.695	47.936	2.61724e-44
104	hsa-miR-34b-5p	0.01	32.8409	1	0.01	33.0564	1	0.462608	8.68606	1	0.01	6.92817	1	0.390966	5.8294	0.990688	6.69236	20.5068	0.744803	0.597377	26.714	1	2.12835	44.0092	1	12.3748	29.5093	0.6645	0.15782	20.8168	1	1.59593	26.9433	1	3.74869	18.8553	0.906399	6.71296	38.1407	0.889601	21.9113	41.4202	0.617465	0.01	6.40635	1	4.3415	13.9678	0.805864
105	hsa-miR-34c-3p	382.584	81.1855	2.43985e-06	464.963	71.8723	1.12023e-10	95.738	26.8219	0.000423616	6.0401	8.86424	0.503676	17.5845	13.3913	0.190368	174.233	47.8335	0.000237033	195.558	52.4052	0.000133898	236.063	79.3166	0.00271324	233.779	64.6452	0.00021107	199.379	45.9822	1.47675e-05	400.653	65.4444	1.59004e-09	575.202	81.5027	6.1671e-13	309.591	233.465	0.147189	1235.4	246.999	3.06713e-07	92.8043	39.1177	0.0185216	508.163	53.5645	4.04964e-22
106	hsa-miR-34c-5p	3.97144	36.1079	0.964649	6.78647	29.5062	0.848553	0.731443	9.39947	0.991061	0.01	5.75387	1	1.24103	6.40108	0.868771	3.64874	16.1657	0.906493	1.52187	31.7436	0.997421	8.66079	48.2601	1	0.769249	27.3261	1	0.16383	19.7465	1	0.01	23.9888	1	5.95497	18.2537	0.755198	4.35109	38.2109	0.945364	26.5152	40.9449	0.46562	1.77405	9.13697	0.933852	6.30284	15.3387	0.778206
107	hsa-miR-92a-1-5p	24.7042	47.9582	0.613147	62.4887	60.2627	0.29681	1.37255	9.14711	0.908248	1.72075	7.03201	0.818293	3.32219	9.19148	0.716755	9.02086	18.3552	0.628961	10.9187	34.8803	0.746016	29.2105	46.3467	0.59488	42.122	30.8685	0.156864	12.0217	24.8773	0.696059	0.01	24.1696	1	3.62791	19.8009	0.855831	34.5736	50.4198	0.645481	10.114	37.7713	0.796755	0.622241	8.44124	0.95915	6.79192	15.8551	0.699334
108	hsa-miR-92a-2-5p	16.0394	39.528	0.684494	17.3034	35.5558	0.623965	0.01	8.38114	1	1.74274	7.42997	0.812596	4.12425	8.11427	0.638161	8.01938	16.8879	0.626798	0.320779	27.7486	1	30.1421	46.784	0.519542	9.6193	30.4697	0.759819	1.54448	19.6193	1	0.155893	23.2352	1	4.20152	19.6444	0.888746	45.9541	51.8022	0.542869	27.9692	45.9492	0.508527	0.868641	7.39231	1	11.0082	15.201	0.469972
109	hsa-miR-92a-3p	4376.25	496.479	1.20893e-18	5871.16	514.31	4.11434e-30	509.511	70.4559	2.69789e-13	1652.64	190.252	4.39404e-18	2818.82	259.714	1.9799e-27	3151.52	223.969	7.22957e-45	1492.58	192.74	7.67305e-15	7280.38	1702.13	1.87486e-05	719.142	116.001	9.15193e-10	622.455	97.2096	1.43666e-10	2408.99	301.147	7.8142e-16	7082.8	586.508	9.2359e-34	2787.44	738.324	0.000115234	3748.28	603.521	3.02427e-10	3178.99	389.753	3.28938e-16	1584.63	156.483	2.6845e-24
110	hsa-miR-92b-3p	2120.18	231.428	5.27014e-20	2576.28	614.294	2.79406e-05	124.096	30.2705	4.5808e-05	522.078	84.6806	8.36133e-10	746.401	94.2266	2.43524e-15	1274.1	189.965	2.36499e-11	583.827	100.321	2.68667e-09	3538.11	717.061	7.82934e-07	223.604	58.7117	0.000219855	232.144	61.1638	0.000129334	932.378	113.275	9.38553e-17	3106.94	234.542	1.63192e-40	1628.12	438.273	0.00011622	1793.18	338.375	5.36959e-08	1231.09	149.586	1.62744e-16	655.31	126.706	2.73676e-07
111	hsa-miR-92b-5p	53.4036	53.2929	0.316011	70.4375	40.8062	0.08165	9.37801	11.7846	0.441476	2.08295	8.05784	0.8072	4.88409	9.89695	0.61801	26.4431	20.2143	0.180017	27.3891	37.5813	0.456048	88.9065	73.3795	0.224837	70.6611	40.8848	0.076451	19.9887	25.2262	0.424624	4.91289	29.6241	0.965269	25.0711	19.5167	0.211804	71.8564	45.0374	0.20584	44.2683	47.1868	0.34996	7.45272	10.2433	0.466348	20.1175	18.0687	0.268115
112	hsa-miR-93-3p	147.175	63.888	0.0211054	132.819	53.6198	0.0137202	59.8222	16.7658	0.000305004	74.6803	24.6846	0.00272071	143.073	32.3286	1.00065e-05	197.847	41.1216	1.56978e-06	189.081	69.0582	0.00562531	148.326	69.7935	0.0332407	199.988	44.0325	4.78527e-06	140.099	34.0189	3.67366e-05	80.2928	38.3138	0.0333365	201.372	42.7968	1.69839e-06	126.315	78.2542	0.106191	132.835	60.5978	0.023341	57.3404	23.3255	0.0133228	185.521	36.312	3.0882e-07
113	hsa-miR-93-5p	2060.78	181.538	6.40932e-30	1802.26	133.996	4.1136e-41	1027.41	114.805	1.9079e-19	2189.3	218.908	1.75954e-23	2100.94	235.296	4.53369e-19	3472.23	248.175	1.22099e-44	2699.35	402.583	1.46438e-11	1662.25	262.997	2.77614e-10	1691.52	183.721	1.0506e-20	1922.06	209.51	3.91761e-20	1517.01	113.327	5.39526e-41	3421.91	200.801	4.44313e-65	1723.2	452.008	0.00010938	1959.49	274.858	1.75134e-13	1304.62	174.205	6.56043e-14	2275.74	242.525	3.32146e-21
114	hsa-miR-95	0.01	31.1652	1	0.01	26.8036	1	0.707194	9.59947	1	0.7668	7.72115	1	1.81583	7.46892	0.859845	6.17646	14.9796	0.681687	0.01	26.0273	1	28.8096	49.2424	0.556795	21.1311	33.5762	0.529304	12.7539	23.0335	0.577384	0.01	23.7854	1	0.555228	14.6475	1	51.8114	52.0034	0.428154	6.08088	39.2191	0.961479	1.51972	8.35897	0.965558	1.30674	12.054	0.986981
115	hsa-miR-96-3p	0.01	31.2687	1	1.8128	28.2777	1	0.590702	8.8609	1	0.183694	6.27564	1	0.7536	6.37335	1	4.88239	16.3869	0.80277	0.193126	26.0629	1	24.2657	42.5784	0.56792	21.4591	33.5981	0.526534	9.598	22.179	0.669202	4.70227	32.8397	0.938523	3.23325	19.0144	1	59.44	61.1817	0.429031	10.8264	35.0788	0.786931	2.81715	11.2226	0.82544	5.29806	13.292	0.697577
116	hsa-miR-96-5p	0.01	35.3085	1	0.501986	28.8109	1	4.5446	10.8237	0.73478	0.293206	7.2226	1	0.659134	5.99223	1	22.3994	19.2001	0.237945	0.544192	31.125	1	27.719	43.758	0.523647	77.5797	32.6696	0.0195026	47.2629	23.6045	0.0452742	0.163536	23.4085	1	0.991812	17.4904	1	27.9672	37.5794	0.609365	5.27654	39.903	0.919195	1.37084	8.08458	0.887598	10.7607	14.294	0.481676
117	hsa-miR-98-3p	28.0153	40.7935	0.491688	66.6569	39.6878	0.0946632	0.697668	8.37174	1	4.77449	8.63093	0.574938	8.65468	11.861	0.465893	9.15218	16.7404	0.613515	6.1528	33.517	0.899355	80.6406	58.2059	0.164475	0.01	25.3509	1	0.01	16.2808	1	27.0042	36.1705	0.453043	70.5664	34.5793	0.0355338	69.2494	47.6998	0.204203	63.7637	46.3462	0.143983	16.5872	13.1194	0.203808	11.5547	16.4812	0.46434
118	hsa-miR-98-5p	421.12	109.945	0.000132457	2012.55	236.057	1.57903e-17	1.69875	10.0144	1	118.356	43.7547	0.00620476	150.78	42.0024	0.000341642	78.2864	24.2803	0.0012668	25.4825	37.7212	0.485773	1394.64	183.04	2.1582e-14	90.4208	45.2047	0.0400489	129.25	37.8773	0.00061575	624.673	96.1094	6.54638e-11	752.753	103.911	2.87574e-13	1183.64	244.822	8.12939e-07	1157.63	258.423	3.65272e-06	279.224	51.0836	4.99842e-08	533.982	98.6727	3.29845e-08
119	hsa-miR-99a-3p	11.0103	37.019	0.765465	13.2958	28.8844	0.645723	11.9261	17.1417	0.480025	0.0102815	7.8989	1	0.403965	7.52727	1	17.0034	18.4343	0.352738	25.3698	32.2716	0.435045	53.3417	47.0719	0.253746	64.8628	36.6133	0.0731626	28.7709	22.2049	0.195665	8.0169	28.9327	0.783701	13.403	27.6988	0.63048	50.2187	48.1689	0.408003	31.6961	37.6753	0.427525	2.29963	8.14296	0.831101	10.3046	15.3064	0.521261
120	hsa-miR-99a-5p	41.7292	49.2478	0.397819	30.5596	39.0641	0.435232	21.3663	12.9896	0.0992044	21.9168	12.8494	0.0903572	16.039	14.0718	0.254067	67.5354	31.1336	0.0264918	54.4511	35.0241	0.120904	48.6891	40.775	0.231038	33.5698	37.9726	0.385936	35.3257	23.4085	0.130966	19.4553	38.2267	0.61128	47.2098	30.3977	0.114235	111.175	58.029	0.0327225	105.891	53.5384	0.0380637	17.379	11.6015	0.133596	34.7357	18.2681	0.066811
121	hsa-miR-99b-3p	128.993	64.6294	0.04632	104.68	49.2405	0.0330433	38.179	18.7681	0.0403253	25.908	13.2771	0.0474864	52.3171	22.7639	0.021608	75.8069	24.3459	0.00177376	74.7067	37.1102	0.0400498	110.602	50.8448	0.0297795	54.3585	41.3039	0.198121	52.1369	26.8076	0.0520889	77.6577	34.4356	0.0236656	106.32	37.9403	0.0056549	177.409	58.4582	0.00181859	284.138	75.6184	9.39622e-05	41.4756	20.2067	0.0399017	86.5165	22.2083	0.000198676
122	hsa-miR-99b-5p	62.8267	54.2237	0.244132	311.76	82.2921	0.000166386	11.0341	12.5834	0.393726	5.98068	10.563	0.576708	3.60469	10.3125	0.736505	97.3708	30.2199	0.00123766	45.2497	41.122	0.265833	77.0903	51.5115	0.133673	28.67	36.1219	0.442021	21.255	23.7737	0.372684	40.9071	34.9157	0.244042	82.1313	29.7461	0.00578551	132.017	54.4541	0.0118813	119.086	60.0538	0.0723203	13.3737	12.2871	0.276112	53.9622	21.0671	0.0119796
123	hsa-miR-100-3p	0.01	33.6295	1	0.01	27.5305	1	0.01	8.12452	1	0.01	5.25171	1	0.01	6.14493	1	15.5795	17.0532	0.37418	4.42751	38.7318	1	7.77754	44.9807	0.874005	92.3975	43.7761	0.0367295	58.9563	28.2093	0.038113	0.01	25.96	1	0.107029	15.9557	1	45.2344	58.536	0.582295	3.01984	32.5115	1	0.849773	8.74223	1	0.893915	12.267	1
124	hsa-miR-100-5p	25.0358	45.2006	0.578862	46.5483	30.3	0.127175	13.5533	12.2624	0.276847	24.6028	19.3566	0.19961	13.1782	13.586	0.328801	52.293	21.6997	0.0136763	29.7188	33.678	0.349768	42.8275	49.285	0.382378	57.8421	37.7699	0.119605	61.4459	30.1696	0.0419002	25.0864	35.8435	0.478286	73.7819	31.7855	0.0190339	126.145	48.3739	0.0156631	85.9446	63.0055	0.151488	20.51	15.2165	0.175823	44.2479	19.124	0.0246951
125	hsa-miR-101-3p	2060.88	231.525	5.61066e-19	3861.71	350.45	3.49982e-28	1005.83	251.757	6.16069e-05	1128.73	114.555	8.12634e-23	3698.51	347.12	1.71033e-26	2097.5	483.84	1.43083e-05	2422.25	393.997	5.85512e-10	608.579	129.104	2.30001e-06	1002.72	105.258	3.19735e-21	914.226	80.9814	1.0819e-29	1379.17	182.56	2.52378e-14	2885.94	222.664	2.91896e-38	1031.4	151.016	1.71703e-13	812.828	162.711	1.81853e-07	906.789	132.759	7.71985e-12	1732.58	136.895	9.91979e-37
126	hsa-miR-101-5p	15.5159	40.6282	0.70213	21.7138	34.246	0.527713	4.62721	10.5917	0.665504	2.00116	8.22328	0.806954	15.782	15.6628	0.314753	18.0633	18.7354	0.335939	6.39822	29.0105	0.84678	3.83974	40.9305	1	26.5361	35.1788	0.443857	23.5319	26.6632	0.373629	17.982	36.0199	0.610448	22.155	23.4819	0.328357	78.1211	64.3743	0.319988	22.3461	45.7398	0.686075	2.52026	9.62637	0.810817	9.30745	14.0497	0.514727
127	hsa-miR-103a-2-5p	212.491	59.5516	0.000353891	222.679	63.5523	0.000432909	102.91	25.0537	2.46191e-05	62.4567	22.4705	0.00571552	340.844	68.8418	7.68969e-07	281.612	57.6816	9.81185e-07	203.992	62.5014	0.000878239	99	57.8221	0.0872756	219.274	50.6448	1.56116e-05	169.683	30.2406	1.80391e-08	131.13	53.1593	0.0124921	343.644	56.6067	1.44649e-09	303.995	68.2352	6.55355e-05	149.789	56.934	0.00810341	72.8816	20.8509	0.000485237	206.94	28.5358	1.43136e-13
128	hsa-miR-103a-3p	6800.98	633.378	6.76616e-27	4578.82	427.458	1.04254e-26	3960.33	476.9	8.93755e-17	1986.82	184.935	7.70646e-27	9128.05	836.89	1.08625e-27	8512.64	797.398	1.32933e-26	5776.04	964.848	1.87941e-09	3966.45	522.191	2.99738e-14	3579.57	290.799	1.31296e-34	2911.36	229.661	6.59363e-37	3103.51	297.513	9.8781e-26	9129.03	617.482	1.87815e-49	3724.25	714.551	1.03521e-07	3609.65	939.926	0.000106487	3981.92	486.304	2.56798e-16	4533.24	239.885	1.48209e-79
129	hsa-miR-103b	14.2129	39.1623	0.716769	60.2438	35.7823	0.0890084	4.98098	9.92052	0.617722	0.198562	6.35251	1	2.33854	7.83058	0.811576	6.34248	17.5172	0.730312	29.5693	35.5823	0.401054	0.490239	36.168	1	1.82178	31.1557	1	2.67387	21.8946	0.954734	33.527	32.6162	0.31146	38.3114	20.203	0.0537253	96.1965	64.0044	0.192514	43.8988	45.8511	0.282727	3.48615	12.1467	0.775573	14.51	16.3122	0.384077
130	hsa-miR-105-3p	4.16123	35.9158	1	8.56092	31.1859	0.824062	1.4004	9.09096	0.923621	1.81704	8.00593	0.899186	3.53704	8.83156	0.687719	10.307	20.5587	0.612958	4.96454	30.5281	0.955939	9.76408	50.873	0.936518	45.6007	32.3793	0.152025	30.6053	25.511	0.234874	5.77606	22.9739	0.832665	22.6014	24.5691	0.342508	84.9721	65.1414	0.286181	32.7017	38.4189	0.364564	4.90944	10.5791	0.644188	11.6066	14.8724	0.443265
131	hsa-miR-105-5p	13.6821	36.8448	0.710882	19.5391	36.1831	0.592667	7.10059	12.7746	0.611439	0.01	5.88761	1	1.19923	6.0454	0.87266	26.3045	17.5712	0.133882	18.5605	27.7978	0.501966	19.9809	46.5343	0.667348	78.871	40.6643	0.0548144	49.7558	33.0211	0.134963	16.2	30.4548	0.589702	27.0014	22.0822	0.221437	87.0432	56.3671	0.210329	60.5677	51.9089	0.259718	2.90091	9.02369	0.749031	20.6789	19.3739	0.253883
132	hsa-miR-106a-3p	0.01	37.7709	1	10.7122	29.2871	0.715211	2.79427	11.7188	0.817427	2.65243	8.52825	0.758048	5.02577	8.1476	0.542464	26.2868	20.626	0.205886	0.572742	29.8491	1	9.63867	45.9897	0.850819	33.5425	37.0918	0.391252	20.6933	22.8452	0.364917	0.665445	23.4885	1	14.3719	26.487	0.574159	54.8295	52.9263	0.402034	8.49937	34.3026	0.807525	1.25938	8.10425	0.876991	8.11741	13.073	0.556642
133	hsa-miR-106a-5p	5816.79	606.452	8.63422e-22	6095.79	331.435	1.96311e-75	2754	272.289	3.39898e-24	5833.44	411.731	1.45544e-45	6080.37	596.071	2.01409e-24	8097.88	692.424	1.36953e-31	5519.91	824.841	1.79776e-11	3664.02	515.2	1.1124e-12	3463.99	337.502	3.80136e-25	4120.22	421.168	1.21224e-22	4149.84	289.53	1.05142e-46	7865.4	506.844	2.98163e-54	3533.13	550.515	5.11613e-11	4220.9	417.716	6.18917e-25	3681.84	279.756	1.29128e-39	5013.07	288.466	6.58623e-68
134	hsa-miR-106b-3p	142.398	55.9319	0.0109279	167.537	53.563	0.00174426	39.7863	16.3049	0.0151465	56.9275	21.2745	0.00792918	66.6232	22.5471	0.00318608	142.864	30.8164	2.96967e-06	117.176	52.5661	0.0196108	138.876	64.2964	0.0305456	92.7252	39.1074	0.0158749	89.599	31.833	0.00477772	96.7179	39.7746	0.0116938	215.269	43.122	4.41647e-07	185.612	56.6268	0.0060565	174.126	65.6377	0.00265988	54.4346	19.8588	0.00604697	108.747	27.7557	4.21144e-05
135	hsa-miR-106b-5p	2102.48	201.83	1.93675e-25	1579.43	148.85	4.24413e-26	1238.72	171.262	3.745e-13	2331.48	251.688	2.23872e-20	3477.4	349.222	2.41846e-23	3707.76	435.033	1.46296e-17	3092.99	581.009	8.53779e-08	1594.53	290.437	3.91537e-08	1246.78	123.023	6.24326e-24	1256.74	124.107	3.08656e-24	1227.83	121.442	1.20953e-24	3600.52	224.625	6.25859e-58	1076.31	293.729	0.000112451	1048.01	232.472	3.72745e-06	1463.66	186.866	4.3375e-15	1852.96	129.545	1.00915e-46
136	hsa-miR-107	6377.71	446.737	3.10557e-46	3995.21	304.629	3.97576e-39	3755.95	675.823	2.63414e-08	1919.85	165.028	3.62174e-31	8758.44	744.999	6.72259e-32	8508.49	727.476	1.32457e-31	5673.93	872.626	6.68525e-11	4032.1	692.582	5.72847e-09	3569.47	229.39	8.80775e-54	2844.82	251.114	8.04195e-30	2905.09	236.94	4.11759e-35	8556.06	541.684	2.67e-56	3658.19	768.048	1.17651e-06	3683.4	504.181	1.57628e-13	4089.37	509.845	1.007e-15	4563.39	205.294	2.19751e-109
137	hsa-miR-122-3p	25.1637	43.3559	0.562414	0.01	22.0848	1	2.29171	9.59707	0.817093	0.46669	6.58075	1	0.01	6.43935	1	0.190364	11.8781	1	2.29398	25.9633	0.988081	4.72528	46.5822	1	8.24668	31.6417	0.801367	5.01011	22.2012	0.911921	1.27048	26.8002	1	0.773311	15.0653	1	31.988	49.8103	0.619247	12.4659	43.946	0.779913	1.2251	7.49729	0.886218	2.61326	13.249	0.845679
138	hsa-miR-122-5p	29.2124	43.7416	0.50544	6.95469	29.0057	0.847947	1.34317	10.0224	0.937617	4.70241	8.46389	0.569301	1.25162	6.02142	0.942919	0.01	13.2674	1	0.01	28.2043	1	5.80384	45.4251	0.908597	0.01	28.2942	1	0.01	18.0137	1	8.72346	27.6318	0.746463	4.88991	19.3588	0.851706	64.9428	61.6982	0.396728	13.2312	33.227	0.710288	4.01822	8.19022	0.622041	1.23457	11.9329	0.96384
139	hsa-miR-124-3p	17.04	41.5549	0.681433	32.7834	37.1751	0.374072	5.3211	9.37315	0.584025	0.0834679	5.98261	1	1.11759	6.78223	0.986796	16.8714	21.3871	0.434351	25.2208	31.3593	0.429044	23.6871	48.0308	0.622734	24.9286	37.7227	0.481834	12.7928	22.1026	0.567376	31.7928	32.5763	0.294891	12.7062	23.2483	0.590362	46.3758	58.1158	0.513445	39.6943	47.947	0.430426	1.43201	8.23299	0.898984	4.20379	15.529	0.791428
140	hsa-miR-124-5p	10.2427	38.7162	0.791956	14.167	35.4792	0.687336	1.31424	10.0214	0.955195	0.255182	6.74133	1	0.01	5.26684	1	18.7304	20.243	0.3598	8.75582	32.9555	0.792032	16.7469	47.6486	0.725749	20.7963	34.3539	0.5225	8.51437	19.1823	0.652738	5.60097	25.9099	0.885338	14.6057	27.0542	0.586109	60.1847	54.1638	0.364237	27.8289	41.6565	0.477953	3.36536	7.87838	0.667961	12.5051	15.1378	0.409871
141	hsa-miR-125a-3p	219.627	69.3848	0.00154749	589.694	90.5441	9.08572e-11	23.5596	15.4642	0.140545	26.2387	21.0144	0.205453	13.3788	13.2975	0.314568	31.5634	20.9797	0.129802	177.02	50.3876	0.000706588	148.626	67.8481	0.0278719	50.9138	40.0378	0.183365	30.982	27.1123	0.254638	722.683	176.034	5.45103e-05	84.476	29.3234	0.00358723	78.579	43.818	0.0970453	529.523	76.0854	1.6599e-11	13.5885	12.6188	0.283522	28.2283	17.3308	0.0864681
142	hsa-miR-125a-5p	119.658	59.1184	0.0432223	941.621	125.346	6.55947e-14	14.6638	13.6033	0.283436	30.785	13.7954	0.0255141	12.9376	11.474	0.258953	137.363	29.4988	2.67887e-06	28.3528	31.2076	0.380409	236.956	82.6832	0.00404346	76.3985	42.2767	0.0581907	51.0799	27.1455	0.0599305	50.2221	40.5853	0.202371	157.556	38.4769	2.9447e-05	156.68	55.4475	0.00401882	146.358	62.2463	0.0157473	74.0269	23.509	0.00155653	108.276	25.5056	2.21206e-05
143	hsa-miR-125b-1-3p	4.8969	38.3942	0.963846	22.8331	32.6613	0.480793	4.80482	10.1376	0.667981	0.591023	6.6506	1	1.75117	8.95054	0.876057	2.03589	15.2077	1	6.33455	33.7805	0.85088	29.5956	47.4143	0.531372	21.3751	34.074	0.510765	0.842494	20.8077	0.986441	7.48124	29.6248	0.851544	8.41805	19.0579	0.674334	38.0587	52.3914	0.619568	17.9858	38.8268	0.678118	6.76035	10.5481	0.520381	4.69174	12.9666	0.717868
144	hsa-miR-125b-2-3p	6.62973	32.9683	0.912195	35.2838	36.806	0.332625	5.31401	11.2569	0.63988	3.4156	8.4614	0.708376	3.73497	8.05958	0.647513	19.9996	15.0326	0.198747	21.5784	34.8233	0.520916	19.5089	42.6739	0.646267	56.1445	44.4422	0.188908	35.6099	26.1494	0.179303	10.7209	28.2455	0.696274	16.9904	20.3263	0.39142	46.5742	44.9951	0.41448	52.5879	42.2755	0.232807	5.34019	9.93216	0.589256	22.922	16.3612	0.14873
145	hsa-miR-125b-5p	101.341	54.8614	0.0649371	103.221	38.1818	0.00656617	37.5076	17.5684	0.029189	51.0858	22.1016	0.0213767	34.1271	15.6026	0.0295283	99.0819	30.0873	0.00107891	88.4831	39.1885	0.0254281	97.0199	53.902	0.0713757	105.584	39.5649	0.00539706	67.9962	29.2691	0.0207861	43.1841	33.1255	0.185876	186.26	38.2462	6.96964e-07	135.19	50.0115	0.00228869	215.026	74.7162	0.00176569	57.9696	19.607	0.00294609	164.979	34.2482	1.86997e-06
146	hsa-miR-126-3p	2090.45	257.863	5.39283e-16	6401.63	421.41	4.51692e-52	84.5621	29.8788	0.0037678	266.805	41.4825	1.4629e-10	184.35	42.3243	1.41433e-05	3736.82	233.213	7.24796e-58	74.5938	39.5121	0.0488203	1232.57	269.654	4.65581e-06	116.003	40.7637	0.0047905	167.001	39.7446	2.21017e-05	397.402	83.3798	1.13948e-06	3253.5	292.048	4.807e-29	2153.81	460.501	1.49658e-06	236.891	75.7976	0.000769264	197.104	45.7807	1.52599e-05	1023.72	105.107	1.63246e-22
147	hsa-miR-126-5p	39.3521	53.6011	0.463827	2425.7	191.664	1.55747e-36	0.01	9.54239	1	0.862685	6.55555	1	0.177557	7.26286	1	18.7548	16.1624	0.244928	2.98266	29.7397	1	134.393	90.1195	0.133031	13.9616	33.569	0.741931	3.36813	19.6925	0.881355	42.2734	32.9722	0.178906	150.88	46.4572	0.000867067	451.661	171.869	0.00452297	53.1065	51.6638	0.289156	2.36286	7.91318	0.763987	52.4687	19.4043	0.00508772
148	hsa-miR-127-3p	65.6115	47.7828	0.168734	57.1441	32.1027	0.075996	23.7547	14.5801	0.118268	4.40647	7.68892	0.571268	10.8703	11.5974	0.345548	87.577	21.4621	4.65811e-05	50.8835	35.6594	0.157693	54.7297	51.8112	0.288749	99.0147	47.562	0.0308157	48.0052	25.7411	0.065781	32.9996	28.8955	0.262819	76.4131	37.3973	0.038643	39.3072	52.5203	0.361794	46.9718	49.0433	0.301698	24.4599	13.5797	0.0719612	46.5789	21.4452	0.0335679
149	hsa-miR-127-5p	10.078	45.8394	0.874848	25.8803	35.4285	0.466758	4.58124	10.0785	0.658885	2.26251	8.4429	0.797212	0.01	6.60197	1	7.71124	18.8273	0.686154	22.1196	32.6135	0.502599	25.4574	46.9319	0.586961	30.9757	40.8099	0.423935	14.8261	26.1165	0.574392	3.12536	27.6721	1	7.50211	22.2234	0.799602	8.54413	37.3866	0.8583	15.3862	47.084	0.688483	2.33435	8.28085	0.778584	14.5171	14.6014	0.312793
150	hsa-miR-128	375.83	89.1662	2.52187e-05	485.171	73.3133	3.61024e-11	28.9024	17.5	0.0937471	172.605	35.7172	1.31288e-06	147.664	36.9373	6.30892e-05	276.183	42.4818	7.27472e-11	106.611	39.7427	0.00847076	518.691	145.72	0.000357053	84.6049	41.6425	0.0379024	40.0874	32.0646	0.207435	211.415	49.239	1.42391e-05	737.278	105.664	1.47562e-12	218.974	81.0118	0.00254851	263.197	56.2143	1.6744e-06	256.636	43.2146	2.38384e-09	80.8402	45.0935	0.0693624
151	hsa-miR-129-1-3p	2.46606	39.5139	1	0.01	24.9312	1	1.40303	9.24028	0.925149	0.780972	7.7348	1	0.675564	7.49674	1	0.01	12.6948	1	2.9416	25.197	0.945028	0.01	40.3962	1	0.01	25.7043	1	0.01	17.4192	1	7.93357	30.8837	0.862088	0.01	15.9106	1	116.013	59.3013	0.045706	21.6575	38.1657	0.561707	1.52155	8.42575	0.898364	0.337147	12.2857	1
152	hsa-miR-129-2-3p	6.4189	36.8243	1	6.78093	34.6749	0.872679	2.99272	10.4846	0.781878	0.179392	6.35578	1	0.501287	6.27142	1	4.81967	24.8637	0.937856	6.80822	30.1026	0.825342	0.01	39.1971	1	0.01	26.6405	1	0.01	15.7706	1	10.2106	26.902	0.70786	3.19695	19.9702	0.89322	91.7424	78.91	0.29601	39.2816	41.946	0.373593	2.34666	7.72038	0.765474	5.95123	14.1023	0.661123
153	hsa-miR-129-5p	72.7813	40.3193	0.0710158	101.109	50.0927	0.0425803	48.5865	15.5441	0.00175841	11.8182	12.0995	0.327929	9.10981	9.11772	0.317368	121.326	32.8465	0.000202428	51.0694	37.3056	0.167668	8.6671	40.0988	0.867104	145.959	79.7053	0.0658353	101.689	62.3757	0.103495	73.8666	34.6412	0.0322779	78.8636	30.9679	0.00990332	185.294	67.1947	0.0145959	190.171	69.6184	0.00302999	29.9849	14.529	0.0387956	109.168	21.1269	1.04069e-07
154	hsa-miR-130a-3p	701.088	101.037	4.22741e-12	1511.74	107.932	2.51531e-44	77.6667	28.9906	0.00613547	65.3888	18.7162	0.000450223	337.63	48.2037	2.56813e-12	612.942	68.6096	1.99548e-19	220.058	53.1742	2.68998e-05	234.106	91.8488	0.0104819	196.018	60.6569	0.00109652	186.59	43.9894	2.09241e-05	225.644	57.4879	7.63792e-05	864.171	99.3995	1.23477e-18	437.348	91.8057	1.50027e-07	252.355	85.7341	0.00153313	100.983	24.937	5.02314e-05	295.49	36.7813	3.90592e-16
155	hsa-miR-130a-5p	159.452	64.7741	0.0138195	357.469	86.5668	3.8019e-05	16.0443	12.0503	0.185031	1.16745	6.7659	1	3.38273	8.91737	0.704877	30.9452	19.5429	0.112065	129.681	43.9971	0.00348679	151.53	59.381	0.010326	123.229	53.9269	0.0191456	70.7573	32.6421	0.0325928	208.995	59.2081	0.000323282	247.179	48.8865	6.79683e-07	121.37	54.7786	0.0347028	440.492	112.027	3.30209e-05	54.5628	22.3945	0.0153256	128.801	28.6146	5.15065e-06
156	hsa-miR-130b-3p	464.762	72.3526	1.31789e-10	531.082	75.6078	2.1722e-12	158.08	26.3427	1.08307e-09	112.705	23.5112	1.57752e-06	498.87	68.7589	4.23421e-13	431.867	56.6865	2.41715e-14	302.742	71.0077	1.77129e-05	339.854	83.5269	4.46229e-05	190.25	50.8187	8.62162e-05	190.54	55.5934	0.00060589	209.412	60.4687	0.000539281	621.724	77.4409	4.0859e-16	351.63	109.968	0.000245047	324.134	87.109	6.73535e-05	146.007	37.6523	9.53011e-05	236.472	34.0606	3.37593e-12
157	hsa-miR-130b-5p	52.931	48.802	0.278936	73.0818	42.0987	0.083578	4.11833	9.96099	0.684041	6.34383	10.8159	0.556733	22.7186	12.2669	0.0659326	23.5885	17.3659	0.174315	18.2941	30.6409	0.542015	134.644	66.5842	0.0423139	22.0206	34.7014	0.523164	18.177	23.7407	0.444436	39.948	29.3134	0.175199	106.954	30.4108	0.000422048	93.4873	56.272	0.108398	107.655	56.5578	0.0450135	26.2277	15.1013	0.0805637	17.4153	15.3191	0.26679
158	hsa-miR-132-3p	11.3175	40.3187	0.804324	67.4387	37.8413	0.0735063	10.6141	10.998	0.337787	2.81585	9.34942	0.766304	3.42762	9.59391	0.741089	69.7393	24.133	0.00388468	19.504	34.1613	0.5707	55.2474	62.741	0.376538	129.28	48.0195	0.00686737	84.009	33.3985	0.011757	32.1826	34.1556	0.330765	49.3163	28.0622	0.0811968	30.6198	42.3915	0.56238	57.6704	46.2884	0.172796	8.57258	9.39685	0.365395	14.1725	14.5443	0.354122
159	hsa-miR-132-5p	0.01	34.7013	1	0.63679	24.8979	1	1.28881	8.71945	0.956221	0.145916	7.14289	0.990227	0.01	5.68905	1	7.40252	16.5734	0.65832	2.30925	30.2466	0.965558	9.99797	50.6242	0.941273	8.53408	32.5934	0.807111	1.46885	19.9072	0.956152	3.27456	25.9719	0.936027	0.624297	16.644	1	36.8582	53.1676	0.619153	3.20527	32.4079	1	3.46485	11.3991	0.763195	0.288616	12.376	1
160	hsa-miR-133a	13.6634	39.6852	0.729976	23.3943	35.6353	0.511408	6.30734	10.0645	0.52582	0.366878	6.24851	1	0.893238	8.34567	0.91996	13.0375	22.6545	0.55324	33.6484	32.4008	0.299662	15.4364	43.8942	0.723072	0.01	28.5813	1	2.55495	20.8432	0.902347	26.7932	31.3737	0.388724	31.8931	23.2437	0.17449	53.0377	47.2953	0.316677	50.6914	44.4262	0.245941	10.5301	10.6196	0.327429	23.8627	18.1013	0.188519
161	hsa-miR-133b	18.5982	43.7123	0.670519	24.8613	31.517	0.434309	5.5083	11.9576	0.759038	0.847455	7.58079	1	0.01	7.17072	1	20.6648	22.2628	0.350542	25.1513	35.7205	0.466683	15.5189	46.8218	0.74044	0.359031	26.7752	1	10.2564	22.2143	0.640797	34.2068	33.7893	0.294256	46.0709	31.0481	0.141446	47.978	47.2687	0.323291	68.4809	43.9253	0.0930233	17.8396	11.7134	0.125105	29.2565	18.2433	0.113257
162	hsa-miR-134	31.3252	47.8144	0.51277	92.9343	43.4827	0.0322498	3.10666	10.4673	0.764933	5.8673	9.72835	0.579317	1.34452	8.74438	0.925954	7.01059	17.6332	0.694156	29.405	35.5875	0.394626	26.939	48.9705	0.58248	17.1291	38.2466	0.646557	5.92127	19.2333	0.757754	61.0294	38.5136	0.101002	31.0091	27.0403	0.254902	14.687	38.0167	0.823477	68.7411	55.0214	0.164201	4.37886	12.5245	0.754196	6.27336	14.9727	0.683832
163	hsa-miR-135a-3p	40.5425	47.0667	0.389625	84.4398	46.2649	0.0653749	14.2406	13.6074	0.289957	3.1632	8.32392	0.697385	3.27418	8.47026	0.798561	15.5865	22.9868	0.494044	31.9596	30.9812	0.30228	26.2596	49.0636	0.593561	34.8164	36.8323	0.309556	23.3286	25.9797	0.372685	21.1999	33.8783	0.502572	20.3492	26.6092	0.434113	19.5981	47.2286	0.794127	57.7547	46.2822	0.177368	5.82471	9.1218	0.524821	10.6242	15.9332	0.468484
164	hsa-miR-135a-5p	1.70008	29.9821	1	0.01	23.3665	1	0.01	8.89961	1	0.01	6.03911	1	0.01	5.92563	1	0.01	13.5951	1	0.01	26.4236	1	5.14218	42.1079	1	2.57156	32.4024	1	0.01	17.4083	1	2.07947	26.0613	1	0.01	16.9202	1	19.392	55.9611	0.903562	0.01	33.9608	1	0.01	7.52512	1	0.01	13.0492	1
165	hsa-miR-135b-3p	41.7995	49.777	0.401028	137.243	49.1823	0.00495515	5.90301	9.91941	0.562775	1.69546	5.84997	0.866715	2.55963	9.00467	0.804961	8.1957	13.2999	0.551062	28.5374	32.4926	0.409825	13.9458	45.6135	0.759947	20.3397	36.3285	0.566911	6.11932	20.149	0.762544	31.3553	32.3205	0.322859	22.8285	27.5155	0.404548	14.9566	41.376	0.822538	43.5205	40.2018	0.290802	4.00066	8.42342	0.634944	9.69159	12.8284	0.478547
166	hsa-miR-135b-5p	0.01	32.8954	1	0.184153	27.1838	1	0.853462	8.42588	1	2.48782	7.93697	0.794691	0.356283	6.41471	1	0.01	12.1714	1	0.01	29.2777	1	1.99022	38.1201	1	1.33777	29.3169	1	1.47101	21.7208	1	0.01	22.5617	1	0.01	14.6814	1	9.38356	39.3766	1	2.37536	35.7918	1	0.01	7.72602	1	1.2763	12.8914	1
167	hsa-miR-136-3p	1.59809	33.8826	1	7.82365	30.6065	0.797937	4.69336	9.77963	0.636127	1.99753	7.17562	0.865578	0.513337	5.80187	1	2.65657	16.4437	0.870947	0.524348	27.4665	1	5.98866	41.1094	1	8.74542	31.4995	0.788147	2.70449	21.6859	0.979662	0.01	25.0203	1	4.77326	18.4217	0.815135	8.33447	40.3022	0.953281	1.36376	30.9542	1	4.1561	11.7882	0.726459	0.415423	13.5252	1
168	hsa-miR-136-5p	7.65595	40.3244	0.915896	14.0415	31.7732	0.659191	3.49848	11.508	0.784337	3.69776	9.20223	0.681973	0.908004	7.14733	0.946246	0.01	12.8698	1	0.01	26.7722	1	7.13735	40.0687	0.858708	3.16983	28.2983	1	0.271043	20.1709	1	4.03366	22.9936	0.917881	8.84861	21.3108	0.682562	13.2677	43.0399	0.888538	24.12	37.0878	0.495799	0.899585	7.65704	0.988233	2.24055	13.4554	0.989906
169	hsa-miR-137	3.04333	35.5793	1	0.534458	26.881	1	3.01086	10.3374	0.866189	1.32308	6.63134	0.93059	0.01	5.94314	1	0.01	13.273	1	0.01	28.5713	1	0.01	39.7924	1	6.63594	30.2359	0.890264	1.75422	18.8262	1	0.266253	22.801	1	1.19681	15.854	0.975222	6.42548	36.4923	1	1.27564	39.2748	0.967281	0.01	6.28795	1	1.36592	12.8269	0.918177
170	hsa-miR-138-1-3p	165.079	63.0961	0.00891885	152.015	49.4114	0.0020851	48.2141	16.1314	0.00272482	3.19295	8.96659	0.795933	3.23081	8.63302	0.732331	87.0794	32.4249	0.00731184	114.555	39.5366	0.00355144	95.0917	56.3168	0.0887605	103.129	41.7723	0.0117005	89.0154	33.0696	0.00745503	122.562	39.5129	0.00184598	189.33	64.8746	0.00385647	215.166	100.45	0.0156422	426.601	144.351	0.00361593	35.118	17.212	0.0417385	225.917	35.1637	7.5117e-11
171	hsa-miR-138-2-3p	19.357	45.4786	0.670037	16.0188	32.4593	0.618061	8.16833	11.4272	0.474146	1.25192	7.06806	0.894815	1.29877	8.08457	0.914278	15.3997	17.9058	0.376091	16.7805	30.7878	0.570924	16.2471	45.1437	0.718148	47.3883	39.1227	0.199434	19.4579	22.8734	0.39301	9.70444	34.0849	0.817421	27.7614	24.8962	0.259254	40.5324	51.5816	0.440238	97.4129	52.0009	0.0567404	7.2062	11.0869	0.518505	31.7957	17.3729	0.0695771
172	hsa-miR-138-5p	7.1264	38.6356	0.854028	9.04342	29.3344	0.756736	0.979191	8.75357	1	1.39515	8.06687	0.885982	0.352836	6.47153	1	8.23968	19.7447	0.672721	0.01	24.2468	1	0.01	41.7006	1	11.877	30.966	0.693258	9.15107	24.4635	0.756125	4.47484	29.4364	0.912292	4.67744	19.1099	0.833924	40.8829	58.9954	0.623272	17.6504	37.5523	0.665139	1.11701	7.48935	1	4.62685	13.5018	0.738759
173	hsa-miR-139-3p	47.8562	46.6153	0.305419	50.3265	33.74	0.134288	14.3353	12.1222	0.242549	4.06666	9.56855	0.665988	3.31896	8.28124	0.690467	17.1544	17.107	0.303643	28.2251	37.1636	0.449392	17.9899	52.6006	0.737502	53.2292	40.8703	0.167955	27.4547	26.3832	0.305068	21.5742	38.8675	0.617649	17.4518	22.8898	0.462195	69.2984	55.9378	0.185561	77.0672	47.4763	0.113726	5.57476	8.54086	0.514159	10.8401	15.2088	0.462381
174	hsa-miR-139-5p	50.1096	49.6337	0.313446	488.94	65.5891	1.00297e-13	3.63683	9.86388	0.722465	1.75489	7.5731	0.815418	0.55176	6.67719	1	22.1661	20.8985	0.283973	13.8701	34.2744	0.70666	42.7796	58.1836	0.458782	16.0883	33.6657	0.618468	8.31613	22.4932	0.760039	15.9434	30.131	0.702023	115.698	35.9764	0.00128269	67.5754	55.3773	0.199742	35.462	37.9417	0.361909	2.8077	7.85459	0.707775	9.1582	14.4871	0.52905
175	hsa-miR-140-3p	2148.67	323.423	3.08306e-11	3166.84	235.71	3.91157e-41	940.062	108.017	1.88466e-18	541.702	112.449	1.6044e-06	2980.38	327.145	8.10009e-20	1933.84	182.17	1.99523e-26	2072.18	191.571	3.76951e-27	931.515	174.24	8.23006e-08	985.129	107.612	1.92537e-19	877.033	83.5779	8.03184e-26	1554.16	134.936	5.24006e-31	2815.35	291.986	4.01545e-22	891.634	354.838	0.00853011	1205.87	236.462	1.61945e-07	942.114	97.2019	2.64634e-22	1471.12	112.703	7.36467e-39
176	hsa-miR-140-5p	528.075	107.11	8.3865e-07	278.312	61.139	5.82483e-06	256.158	42.963	1.59857e-09	440.925	51.8133	1.49989e-17	675.813	84.4987	1.22027e-15	882.697	64.3211	3.99958e-43	730.568	83.3656	3.26145e-19	224.644	81.7047	0.00578678	380.684	59.2183	1.59374e-10	365.2	45.474	5.21502e-16	267.632	63.9832	1.89167e-05	667.377	79.0428	1.39183e-17	358.326	109.375	0.000248731	272.024	85.6636	0.000584595	252.487	46.9069	6.86007e-08	520.039	58.3785	2.74213e-18
177	hsa-miR-141-3p	17.1476	33.6621	0.610338	33.7353	33.0408	0.304102	13.2745	13.5137	0.31024	12.1231	11.142	0.263543	15.1408	12.1158	0.213411	26.007	20.5091	0.19143	14.3613	34.5209	0.672748	5.28189	43.8961	0.943164	15.8714	34.0916	0.623418	4.87704	21.7277	0.827574	11.2538	29.6972	0.705825	11.7779	18.9081	0.526411	38.4467	52.1635	0.615003	30.7061	44.2301	0.49381	2.97522	8.98584	0.742852	8.52256	14.6385	0.548091
178	hsa-miR-141-5p	0.01	36.1221	1	0.733983	23.3164	1	1.31041	8.91703	0.937299	1.30167	7.24124	0.874468	0.272499	6.54219	1	0.664302	14.3795	1	7.33101	29.6627	0.805543	4.92361	47.2425	0.959589	8.00154	28.2633	0.862057	3.076	21.2277	0.976911	3.94077	26.2463	0.897083	0.390702	16.7347	1	17.0245	51.5282	0.890426	4.51307	35.5037	0.996089	0.99387	7.54642	0.939996	0.792066	12.6075	1
179	hsa-miR-142-3p	10249.3	1457.32	2.03046e-12	11461.7	588.493	1.88183e-84	4346.42	428.557	2.81978e-24	5831.85	423.898	4.60968e-43	10596.5	758.339	2.20808e-44	7423.32	405.324	7.91516e-75	9213.39	438.755	1.95284e-98	2751.67	435.332	2.43405e-10	7245.17	440.877	3.56458e-60	6963.49	1045.13	2.64727e-11	6723.87	317.237	6.03912e-100	10397.7	1059.03	7.99646e-23	7866.32	1359.98	4.85699e-09	6162.14	795.962	4.84321e-15	4860.37	226.11	1.54054e-102	9572.19	530.186	9.36002e-73
180	hsa-miR-142-5p	9502.49	822.732	7.4059e-31	13197.1	726.561	1.07527e-73	3981.27	375.35	2.18529e-26	4422.26	556.182	1.93464e-15	9915.01	656.231	1.34658e-51	6855.89	303.814	1.30943e-112	7349.18	455.238	7.59991e-59	3019.05	496.447	1.13664e-09	4063.68	322.605	8.93748e-36	3724	258.378	3.09144e-47	6986.02	380.871	2.24037e-75	10193.4	928.097	3.82827e-28	4735.86	1140.23	2.51353e-05	4837.61	614.9	1.75261e-15	4074.01	283.715	8.27184e-47	5709.96	357.149	4.06382e-57
181	hsa-miR-143-3p	95.8333	46.5094	0.0393619	168.583	79.7818	0.0334624	27.0151	13.7382	0.0486903	229.248	33.2238	4.42361e-12	89.0111	25.9286	0.000608161	147.822	28.3631	1.784e-07	169.672	44.6924	0.000147927	39.3827	50.1002	0.429215	48.2301	42.999	0.242476	43.8242	27.7907	0.113109	290.955	55.5365	1.15395e-07	190.854	43.1236	9.75643e-06	63.6075	58.3686	0.409306	25.5441	38.4155	0.486654	111.021	29.9045	0.000187296	49.4221	19.0452	0.0129176
182	hsa-miR-143-5p	17.1126	41.0604	0.676752	46.1875	48.3434	0.333778	13.6504	11.4517	0.256291	3.06329	7.93734	0.695231	0.880719	6.61506	0.977355	37.0467	21.4777	0.0842086	35.1696	35.5627	0.306738	23.1429	47.5058	0.62694	112.436	52.5024	0.0271508	54.4337	29.4314	0.0674172	20.703	35.2733	0.551609	6.93933	20.9591	0.747586	35.9611	44.6308	0.491159	26.5992	44.9926	0.573015	6.67646	11.0085	0.547708	14.9835	16.8238	0.340908
183	hsa-miR-144-3p	35.1469	51.4526	0.494275	54.7189	33.5184	0.101056	0.159692	9.18352	1	1.79045	7.73355	0.835119	2.15014	7.99985	0.837008	1.08394	13.5565	1	0.01	25.2286	1	0.340979	40.463	1	10.6401	40.1375	0.866729	0.148065	19.1012	1	1.91079	24.5749	1	5.6129	22.1038	0.843127	36.1652	59.0545	0.676955	3.07829	35.6048	0.946665	4.01013	7.26033	0.580083	1.77321	11.5842	1
184	hsa-miR-144-5p	9.45037	39.6517	0.816524	3.20712	28.2142	0.909314	0.698272	8.45065	1	3.10313	6.41641	0.660389	1.38665	6.77795	1	0.01	13.4059	1	0.01	26.0268	1	0.01	37.1491	1	8.62767	38.2215	0.94306	0.01	18.1781	1	1.28686	23.7173	1	2.69442	18.7834	0.935698	19.4388	46.7939	0.752017	2.98313	33.5134	1	4.40021	11.9741	0.711361	0.572868	11.6323	1
185	hsa-miR-145-3p	1.37478	36.0549	1	7.08172	30.2741	0.843422	0.01	7.92009	1	7.69606	8.59809	0.372765	0.172092	6.14679	1	6.04285	18.2659	0.754594	2.11397	28.1651	1	0.0522316	36.9674	1	13.2124	33.5758	0.68674	1.3557	19.2222	1	5.55526	25.3687	0.896638	6.99006	22.6058	0.784296	25.4158	54.9878	0.786744	0.369649	33.0998	1	4.11523	9.65626	0.683036	2.12581	12.5895	1
186	hsa-miR-145-5p	298.061	71.6866	3.21725e-05	467.291	74.5236	3.62891e-10	62.5467	18.7163	0.000888345	345.792	60.1824	1.06486e-08	213.402	40.0811	1.0469e-07	482.097	55.6062	3.4379e-18	332.59	65.5392	3.4453e-07	93.1109	53.859	0.0827623	120.21	42.7328	0.00463326	127.482	42.473	0.00250681	434.54	60.5296	1.98189e-13	457.217	64.0918	1.46538e-12	190.095	77.0467	0.00607938	70.2576	47.408	0.121342	201.706	41.931	1.41605e-06	164.043	30.151	1.5359e-07
187	hsa-miR-146a-3p	1.75235	35.3263	1	0.01	25.9555	1	1.02763	8.34651	0.905758	2.38798	11.2352	0.926799	1.03155	6.76385	1	4.08986	15.0469	0.835791	2.03835	27.9036	1	0.01	36.9184	1	0.977673	31.2632	1	0.01	20.8273	1	0.0161182	24.2432	1	2.36976	18.8573	0.995161	61.3981	57.998	0.377198	5.59756	35.2877	0.974122	0.201723	6.75582	1	2.15938	14.5202	1
188	hsa-miR-146a-5p	568.565	102.427	2.78113e-08	2657.12	199.527	1.99714e-40	36.1115	17.0255	0.0349276	573.055	67.74	3.16264e-17	111.914	27.2196	3.72247e-05	464.164	60.5902	1.7985e-14	109.376	43.2381	0.0116617	665.046	165.328	5.50016e-05	48.455	39.8231	0.20613	39.4788	30.0827	0.191595	338.443	72.8935	2.13503e-06	1356.05	171.549	1.77424e-15	574.547	133.231	1.50748e-06	378.535	100.405	7.20469e-05	173.097	40.4524	1.72071e-05	156.759	31.2489	9.07721e-07
189	hsa-miR-146b-3p	19.4072	36.3286	0.591967	26.1971	32.1613	0.410435	12.4883	11.7326	0.289913	3.93949	8.61943	0.678041	3.02816	8.3478	0.797132	8.36018	16.4587	0.606794	24.0668	33.0026	0.472725	1.59114	42.1656	1	27.6892	42.4362	0.492486	9.20064	23.0638	0.691707	19.1221	36.7705	0.58913	16.2752	21.5276	0.473237	69.868	56.9679	0.271643	36.0834	39.2608	0.36015	4.6135	8.19484	0.574304	12.0987	18.0639	0.504737
190	hsa-miR-146b-5p	345.911	72.4199	1.73539e-06	3463.34	283.996	3.85118e-34	25.9082	15.2588	0.0899586	302.395	41.0722	2.34359e-13	91.1371	25.21	0.000303194	179.863	41.4658	1.81983e-05	88.7249	39.6666	0.0246613	495.761	131.711	0.000156235	64.3056	39.4945	0.0842179	72.693	27.2405	0.00837112	420.628	79.3145	5.39481e-08	879.942	109.069	3.42027e-16	562.199	145.627	2.15803e-05	437.348	109.669	1.96487e-05	155.178	39.9676	0.000106783	145.655	29.663	1.38785e-06
191	hsa-miR-147a	57.4196	41.7836	0.168806	41.3906	40.7859	0.303224	5.12292	9.87862	0.612316	14.2261	13.5068	0.291949	17.1037	16.3639	0.293974	13.235	14.114	0.327432	19.2517	30.5256	0.530705	17.0209	41.9362	0.683541	50.9997	44.388	0.239334	23.8637	29.7322	0.430287	15.1422	30.0872	0.613505	19.7442	21.7647	0.370713	102.693	69.1219	0.19327	105.779	64.7084	0.0731923	18.8857	12.3717	0.127825	29.8797	23.3006	0.179584
192	hsa-miR-147b	27.2191	50.4562	0.589408	32.4773	36.5963	0.369837	3.28363	11.5344	0.80704	3.77657	10.0058	0.704436	0.308375	6.40347	1	14.3506	18.1116	0.427709	23.2875	32.5063	0.491912	22.72	49.0429	0.672324	83.9698	51.455	0.0994302	38.628	25.9423	0.136177	18.9189	34.0626	0.573724	32.6136	21.6046	0.121839	78.7394	41.1896	0.12828	249.072	99.1967	0.00731	12.6362	10.4006	0.22387	76.7577	23.105	0.000970952
193	hsa-miR-148a-3p	303.878	68.7496	9.57936e-06	761.787	87.0414	2.66934e-18	35.6493	18.3455	0.0479193	158.173	35.522	9.39968e-06	29.9504	15.5202	0.054214	309.517	57.7455	7.44974e-08	237.153	70.8198	0.000554376	418.587	95.9307	1.19697e-05	91.5278	37.9407	0.0230066	71.3263	31.4142	0.0235099	562.212	97.3482	5.37637e-09	877.965	92.911	2.97021e-21	318.638	76.2905	0.000133436	249.452	76.136	0.00114248	375.461	61.7664	1.18271e-09	193.063	29.8562	3.93893e-11
194	hsa-miR-148a-5p	15.207	37.0795	0.819236	56.9561	38.9846	0.144267	7.53236	12.9408	0.55063	0.813828	6.3823	0.991153	2.74292	8.28967	0.85948	14.5188	19.3872	0.452318	60.1365	37.7304	0.108786	24.9802	48.2576	0.610586	38.8665	36.0452	0.300374	14.3074	27.6925	0.610834	66.1758	36.2344	0.0716792	134.101	40.8277	0.000926192	97.8546	54.8935	0.0807071	244.497	80.1578	0.00165278	5.09908	10.3323	0.673204	91.0501	27.1289	0.000406573
195	hsa-miR-148b-3p	815.86	121.59	1.84885e-11	1351.29	132.858	3.10302e-24	67.7126	20.3268	0.000845046	259.638	46.3856	2.48788e-08	228.768	42.9697	1.05161e-07	633.843	90.8596	3.82135e-12	290.008	77.5664	0.00011971	875.331	146.661	2.32254e-09	165.908	48.6276	0.000594215	127.897	35.3098	0.000288767	522.455	82.5099	1.14726e-10	1688.36	178.345	2.39548e-21	728.55	191.513	9.53751e-05	752.471	155.678	3.7603e-07	562.919	86.126	6.02784e-11	342.049	36.6761	5.68528e-21
196	hsa-miR-148b-5p	3.42409	35.4337	0.936239	25.5227	31.6394	0.423928	14.3147	14.9013	0.32799	6.22062	10.628	0.558008	15.8671	13.0508	0.222625	14.456	18.8323	0.437944	18.5316	34.1413	0.594745	12.7152	42.5449	0.802194	40.0651	36.8507	0.287229	22.4395	24.8708	0.372402	25.8618	30.5463	0.415194	32.3634	27.867	0.245527	98.7809	52.3975	0.046532	36.5073	43.1135	0.438818	4.36938	8.78728	0.618391	16.8257	15.146	0.29474
197	hsa-miR-149-3p	318.085	80.9697	8.51709e-05	753.587	94.7164	1.53319e-15	55.9223	17.8667	0.0021662	55.0851	23.2989	0.0166289	31.5497	18.6667	0.0890152	134.954	64.8464	0.0362405	166.542	54.7584	0.00211089	218.642	71.3807	0.00217049	107.884	42.6016	0.0116271	75.2819	34.7372	0.0294182	232.933	49.3688	2.07637e-06	224.919	47.1995	1.68642e-06	256.309	109.465	0.00763735	752.893	102.731	8.35874e-14	30.2884	15.8641	0.05615	169.393	34.2251	4.00156e-07
198	hsa-miR-149-5p	31.4131	37.0838	0.39737	44.6695	40.1404	0.263614	7.7153	11.8639	0.528876	0.863049	6.5608	1	3.35412	8.74054	0.773838	30.3464	18.3962	0.0889745	44.0293	37.232	0.243367	16.7356	50.0347	0.747672	40.2713	41.2012	0.331613	33.0018	26.6304	0.209906	35.5714	31.1096	0.240216	42.9311	30.0788	0.15195	167.419	88.2749	0.0265884	181.64	61.8342	0.00303917	9.75822	15.2362	0.519672	99.6874	22.4892	2.01658e-05
199	hsa-miR-150-3p	65.173	45.9405	0.155182	190.015	48.8837	9.22968e-05	21.9413	12.3908	0.0731382	17.2606	12.9841	0.179618	6.50573	9.34801	0.485072	30.1899	19.776	0.138457	56.6544	33.9873	0.104256	59.7	54.0926	0.270716	38.5828	35.1142	0.284309	27.8124	29.3573	0.345539	92.5182	44.9454	0.0401928	56.8184	29.8281	0.0618873	140.219	85.05	0.0634633	171.036	60.0573	0.00244387	7.03155	10.354	0.493549	35.0269	17.3366	0.0486649
200	hsa-miR-150-5p	353.205	71.8648	9.10639e-07	15528.4	1615.31	7.2263e-22	139.521	35.4019	6.1687e-05	1144.22	124.137	3.67656e-20	254.82	48.6724	1.67438e-07	91.8595	29.7631	0.00210699	126.972	50.3222	0.00984133	654.419	100.369	7.40659e-11	56.1797	41.8448	0.194209	140.413	64.4134	0.0307481	1757.21	179.855	8.14641e-23	203.353	45.4359	7.73036e-06	159.712	75.959	0.0138464	613.306	130.408	1.34919e-06	67.7283	21.7909	0.00182969	110.88	30.2203	0.000150075
201	hsa-miR-151a-3p	88.7744	56.3814	0.115028	336.023	62.4072	8.16271e-08	8.58556	11.2146	0.462413	13.1829	9.49228	0.164504	17.9122	14.0524	0.20215	77.496	41.7621	0.067892	17.8961	38.9241	0.658278	116.357	64.3553	0.0707927	11.5458	30.8731	0.723196	12.9391	22.7344	0.568283	36.298	35.1955	0.324808	178.654	44.0577	5.89769e-05	166.882	64.4592	0.00761405	58.2291	46.7721	0.233165	23.2544	16.06	0.146129	31.069	19.0148	0.11534
202	hsa-miR-151a-5p	566.553	87.0009	7.32883e-11	1616.58	183.935	1.8133e-18	65.0735	21.9343	0.00336755	352.054	47.8934	2.15746e-13	203.327	33.0012	7.28284e-10	594.315	76.4151	6.49809e-15	167.478	46.8718	0.00023486	730.057	111.748	6.63203e-11	102.892	47.1507	0.0290592	113.004	39.146	0.00408393	264.944	51.9911	5.8412e-07	1083.57	92.1267	1.18218e-31	545.084	97.1143	9.5828e-10	254.721	100.788	0.00736967	247.459	46.4587	9.22245e-08	210.032	27.338	9.80019e-15
203	hsa-miR-151b	523.623	97.2483	7.17768e-08	1711.41	164.749	3.47566e-25	46.2041	16.1786	0.00479368	280.579	46.1483	1.16785e-09	147.951	29.8486	7.29552e-07	484.646	69.8257	3.17771e-12	148.223	40.8834	0.000245274	658.066	115.414	1.24217e-08	131.198	49.2997	0.00701596	102.068	41.2619	0.0141528	291.029	58.7436	5.05538e-07	928.441	90.8652	2.94283e-24	493.602	126.972	1.22335e-05	325.905	87.4388	0.000261982	195.254	39.6138	8.43576e-07	207.924	34.1699	3.12447e-09
204	hsa-miR-152	85.7584	52.4446	0.102401	205.198	57.7699	0.000374054	10.3572	11.804	0.394278	58.5531	18.3615	0.00142129	11.4089	11.2854	0.307407	52.9482	23.8987	0.0241451	14.7842	31.183	0.641421	76.4463	51.6416	0.140656	39.2233	35.3768	0.294303	33.3434	23.4494	0.152067	43.5821	39.6504	0.278722	128.767	37.3674	0.000529325	106.799	51.6483	0.0298593	55.2064	47.5659	0.271926	21.6442	13.6425	0.111324	24.5747	17.1733	0.168411
205	hsa-miR-153	0.01	31.908	1	2.99882	31.0884	1	1.67969	9.01277	0.986495	0.081673	5.14786	1	1.80489	7.61473	0.944629	4.27195	18.0987	0.898068	2.21881	33.1657	1	14.6918	48.9323	0.932409	3.27256	29.8976	0.968429	0.515442	17.5225	1	2.19014	25.2097	0.981999	3.51832	19.793	0.944975	34.8525	48.1637	0.5471	16.373	47.7161	0.755813	0.11402	7.48824	1	1.16611	13.7235	1
206	hsa-miR-154-3p	0.01	30.8386	1	16.2614	44.7033	0.716112	0.551572	8.54195	1	0.318206	6.2039	1	1.26727	7.19437	0.97761	6.15619	18.9985	0.752412	0.25693	26.446	1	2.18474	38.9338	1	13.0009	32.8634	0.701531	7.00139	21.3044	0.741139	0.913322	22.5328	1	5.19467	19.0267	0.790638	39.5145	42.4317	0.452331	4.68454	35.1967	0.990835	0.387886	8.1125	1	4.89063	13.167	0.713359
207	hsa-miR-154-5p	0.01	30.6669	1	3.99999	31.5265	0.928971	1.52188	10.3972	0.98065	0.01	6.05361	1	0.209015	7.26893	1	6.4043	17.379	0.713016	0.01	26.9211	1	8.22898	40.2516	0.968187	13.8137	29.9656	0.660699	2.72064	22.0753	0.923142	0.436612	23.638	1	5.21795	21.9631	0.850601	45.7833	47.2199	0.342956	3.60886	39.6855	0.952887	1.41665	7.25937	0.868396	7.62944	16.4445	0.705928
208	hsa-miR-155-3p	0.01	30.7082	1	0.01	27.4733	1	0.231772	9.25603	1	0.01	7.91719	1	0.359582	6.71669	1	2.85642	15.3196	0.992099	0.01	26.1182	1	10.5802	43.4064	0.972306	20.4634	32.924	0.558121	11.4376	22.2527	0.604025	0.016722	26.4803	1	0.01	17.8064	1	22.6913	43.7489	0.674874	0.0242656	35.2048	1	0.735904	7.99943	0.99507	0.500634	13.3439	1
209	hsa-miR-155-5p	252.356	74.4064	0.000704142	697.759	105.21	3.66002e-11	17.3156	13.6836	0.206832	50.9553	16.6911	0.0022832	168.151	35.1401	1.77478e-06	108.931	29.5767	0.000256611	46.5614	38.1485	0.209458	757.361	139.025	4.85603e-08	37.0507	32.7427	0.285551	34.0998	23.5978	0.151173	193.268	52.5592	0.000219845	511.128	75.8831	2.31807e-11	177.822	55.8798	0.00100142	210.109	71.8208	0.00210784	125.472	32.8183	0.000127205	55.6408	20.4457	0.00861178
210	hsa-miR-181a-2-3p	36.8532	38.1258	0.332972	151.224	49.4094	0.00210523	7.77781	12.4721	0.534196	6.46826	9.29263	0.49455	11.8516	13.1713	0.365048	25.5776	17.2693	0.140822	32.2351	38.2199	0.401406	49.3826	56.4243	0.382862	27.6417	31.356	0.378197	15.5433	21.5833	0.474296	37.9836	36.3754	0.313688	58.4846	27.6003	0.0346173	52.1422	47.4212	0.234303	53.3284	40.662	0.150488	16.1693	11.4157	0.156722	17.6779	16.6517	0.26697
211	hsa-miR-181a-3p	150.598	62.6088	0.0164274	105.481	47.3261	0.0247525	76.7248	25.7272	0.00225019	54.9038	20.9268	0.00880706	253.893	47.7225	1.04202e-07	160.47	39.3029	4.31637e-05	175.142	58.9851	0.00204734	51.11	51.2047	0.318657	144.579	48.2904	0.00268445	123.636	34.816	0.000351026	53.9027	39.552	0.173456	163.366	41.9164	8.07961e-05	102.919	56.8579	0.0322048	112.755	57.9733	0.0351443	55.6277	21.1635	0.00856784	174.372	40.7392	1.18536e-05
212	hsa-miR-181a-5p	2802.59	293.984	1.55712e-21	3285.13	241.843	7.1083e-42	2037.31	178.361	2.05851e-30	2764.28	298.117	1.98383e-20	2749.72	271.43	4.23982e-24	4081.72	413.241	5.26413e-23	3129.91	464.838	1.19212e-11	1506.01	162.179	1.40192e-20	1435.37	130.944	3.95847e-28	1363.46	135.393	6.09152e-24	1209.61	126.987	5.24868e-22	3787.56	289.413	2.62857e-39	1381.44	348.159	3.31733e-05	1850.56	288.522	4.48079e-11	1689.27	213.37	2.23694e-15	2356.05	182.065	4.03513e-38
213	hsa-miR-181b-3p	6.23341	33.8188	0.861671	0.01	26.251	1	0.01	8.9049	1	0.949195	6.73254	1	2.50697	8.18642	0.82362	2.94897	15.1947	0.846699	0.01	29.469	1	15.9043	48.2543	0.791549	10.9443	34.7951	0.753648	3.15615	19.5893	0.913359	6.01989	29.2551	0.862653	12.3171	20.4635	0.557284	10.8224	45.7207	0.83953	5.63622	37.6767	0.857055	2.98542	10.4122	0.789946	1.77901	11.8463	0.927342
214	hsa-miR-181b-5p	696.976	126.612	3.71993e-08	1019.69	100.848	5.87495e-24	125.763	36.9068	0.000583052	522.607	62.1588	4.29508e-17	297.585	33.3066	4.23755e-19	348.195	49.7323	2.20924e-12	293.388	77.9644	0.000106033	799.428	135.384	3.4712e-09	159.859	58.8128	0.00492487	127.26	42.6034	0.00272863	408.689	60.4423	1.70161e-11	987.739	102.756	3.9443e-22	349.023	137.487	0.00415176	698.504	229.285	0.00162911	318.964	50.4138	2.29603e-10	279.074	35.1765	1.02822e-15
215	hsa-miR-181c-3p	134.847	53.8301	0.0123521	112.448	44.6214	0.0114831	56.1485	22.1888	0.0100268	8.82085	12.6834	0.477713	28.4102	13.3932	0.0335762	69.8627	22.44	0.00202784	88.4711	42.8126	0.0390774	86.548	49.3168	0.079006	25.5606	32.2513	0.439798	35.9653	27.0836	0.184144	92.5456	46.7575	0.0451642	97.6186	34.9691	0.00540701	49.9801	47.742	0.214491	291.555	104.118	0.00449828	26.056	17.0428	0.122689	63.3695	20.8789	0.00182339
216	hsa-miR-181c-5p	860.365	149.357	8.72162e-09	1311.99	170.213	1.61585e-14	226.867	70.2412	0.00106522	520.257	82.9149	3.04406e-10	143.303	30.9228	3.34741e-06	378.241	56.9086	1.72743e-11	948.018	149.439	1.01053e-10	327.082	75.9592	1.5178e-05	594.419	111.632	4.26481e-08	627.801	86.8341	4.48637e-13	497.414	83.0122	2.12039e-09	1003.08	103.883	3.95804e-22	635.472	280.619	0.0160401	876.854	221.327	4.20636e-05	207.79	45.8023	5.82806e-06	933.885	87.2107	2.56174e-27
217	hsa-miR-181d	366.001	99.5396	0.000241342	868.821	91.5655	3.34128e-21	38.4865	20.7804	0.0584826	251.402	59.6537	2.2613e-05	54.2651	21.7975	0.0127843	167.985	32.4405	1.51428e-07	171.212	44.9004	0.000158491	424.905	149.257	0.00423429	123.172	39.8061	0.00195183	118.676	39.1715	0.00244376	330.694	74.2177	5.38399e-06	436.268	106.152	3.08238e-05	316.466	116.857	0.00187262	661.307	151.777	4.8524e-06	108.882	31.6259	0.000572437	257.582	38.4508	1.41187e-11
218	hsa-miR-182-3p	6.06008	38.371	0.87915	2.10935	32.3523	1	0.294591	9.43063	1	0.01	8.15909	1	0.01	7.20269	1	1.58886	16.7011	0.960303	0.8535	30.3103	1	13.4348	44.8317	0.767683	4.97171	31.3481	0.879652	0.01	19.4418	1	3.94656	30.6504	0.924082	2.05113	16.4816	1	8.19767	40.3196	0.883843	11.3368	33.8939	0.732924	0.158135	8.13352	1	1.03458	11.8952	1
219	hsa-miR-182-5p	97.4513	55.2153	0.0773989	289.416	70.0676	3.76125e-05	27.106	21.9073	0.204699	6.07655	10.5185	0.588247	1.15843	7.05838	0.874283	74.3375	24.7522	0.00282097	92.1142	40.5501	0.0211287	60.5812	45.409	0.180843	115.048	46.482	0.0132585	87.2887	35.8435	0.0151899	222.797	54.9054	5.893e-05	252.517	46.6561	7.46554e-08	91.4559	65.2908	0.16589	375.121	98.7592	4.16559e-05	84.1659	28.6625	0.00352648	186.75	40.1766	1.43787e-06
220	hsa-miR-183-3p	4.54768	39.5205	1	0.631436	30.7686	1	0.01	8.20439	1	0.01	6.56762	1	1.53812	7.87424	0.856263	5.5306	20.0035	0.835545	0.01	28.7886	1	11.1277	45.3039	0.910264	0.263689	30.2126	1	0.470131	17.8188	1	1.37475	24.2786	1	4.30377	17.5455	0.926941	8.48951	37.9621	0.858001	6.33747	34.6237	0.866673	0.183962	6.88425	1	0.0321441	12.1885	1
221	hsa-miR-183-5p	25.1873	42.5351	0.552923	2.28715	30.9274	0.945593	3.31998	10.9737	0.762291	0.01	6.1921	1	1.86332	6.82098	0.78634	36.3716	20.2851	0.0771343	0.101977	29.4232	1	35.9914	48.4599	0.458542	92.7338	38.378	0.0189137	54.7698	30.6899	0.0723731	12.1526	30.4261	0.691692	7.90869	21.502	0.783827	15.6649	41.9272	0.775212	10.923	34.939	0.767794	1.36188	7.99931	0.912382	4.28187	13.5086	0.741561
222	hsa-miR-184	27.3476	41.5713	0.510905	11.8262	31.0636	0.700343	0.01	8.45435	1	2.854	8.69958	0.826666	1.58482	6.58024	0.871839	2.63429	13.8016	0.870956	2.50539	25.8303	1	29.3367	50.0097	0.559543	1.2313	30.0404	1	0.01	18.092	1	8.99845	26.8239	0.746182	8.5261	22.1081	0.773638	13.6657	38.6471	0.785887	18.0111	39.782	0.65954	0.468162	8.50625	1	0.914486	12.0275	1
223	hsa-miR-185-3p	72.409	56.9695	0.204057	52.2895	38.487	0.171562	16.3925	13.0437	0.20964	2.57406	7.75957	0.737209	4.12754	7.61794	0.583949	56.4772	21.5825	0.00738886	33.5242	33.9748	0.324317	71.9703	49.4442	0.144949	117.08	44.2652	0.00776822	71.5886	31.992	0.0245235	32.5099	31.7987	0.322181	48.3571	28.2472	0.0960573	64.0816	53.6549	0.253931	100.729	55.7934	0.0908298	13.9377	11.6787	0.2284	31.4661	15.9315	0.0551143
224	hsa-miR-185-5p	754.409	178.675	2.38599e-05	730.919	103.036	1.59685e-12	81.7174	32.2591	0.00947587	487.638	75.358	1.07205e-10	859.97	81.627	6.46355e-26	244.948	34.1182	5.31549e-13	114.242	46.9076	0.0133549	975.183	161.798	1.54609e-09	64.1299	37.8727	0.100655	105.926	38.6732	0.00588184	176.898	52.4724	0.000564237	709.543	69.4431	3.70329e-24	354.452	116.212	0.000542972	367.26	87.6468	1.15693e-05	243.824	48.1307	3.53078e-07	170.548	27.3136	2.47227e-10
225	hsa-miR-186-3p	11.8003	37.3417	0.767129	0.01	23.7796	1	1.85269	8.47488	1	0.157186	7.33801	1	0.01	5.63265	1	3.11785	14.281	0.890429	0.01	28.3288	1	25.9029	46.4855	0.579537	10.9318	29.6501	0.700717	4.48877	21.9111	0.843071	4.14822	28.0519	0.971725	5.83177	18.5779	0.771695	21.6666	43.0306	0.666934	6.93696	36.9955	0.882591	2.46688	7.27366	0.73671	0.315135	12.1005	1
226	hsa-miR-186-5p	1407.37	314.974	7.84729e-06	1530.39	179.992	2.21781e-17	473.962	116.722	4.46648e-05	1518.34	136.671	1.34302e-28	984.733	94.1166	1.28632e-25	1954.86	269.425	3.68296e-13	1445.45	178.736	3.127e-16	925.265	154.04	1.90974e-09	775.749	85.816	8.08154e-20	643.717	91.8955	2.41674e-12	791.44	128.78	4.18116e-10	2501.54	229.666	1.17639e-27	1062.19	382.002	0.00372325	901.316	164.812	4.08142e-08	946.16	158.355	2.15146e-09	1037.71	110.112	4.58871e-21
227	hsa-miR-187-3p	96.5768	53.3904	0.0706279	57.645	40.6816	0.159079	19.2386	10.808	0.0671036	18.1448	11.0994	0.109644	22.5447	11.7831	0.0547959	78.005	29.2297	0.00719719	38.7977	36.8521	0.298441	115.318	53.2481	0.0310103	121.284	39.5984	0.00278482	77.32	30.2521	0.0112538	47.0521	36.1261	0.19688	70.77	27.6034	0.00916178	93.4228	62.3817	0.0683536	148.768	51.2733	0.00454065	27.6691	14.2325	0.0525714	60.8978	21.5012	0.00393042
228	hsa-miR-187-5p	138.584	60.0804	0.0212272	183.091	52.7046	0.000491845	12.5879	11.6531	0.284238	3.41279	10.1561	0.733995	9.90032	9.18241	0.279566	41.6238	30.2937	0.17518	69.0585	40.5964	0.0952197	94.062	67.1428	0.163096	50.0506	33.9871	0.139036	42.4676	26.2542	0.108667	51.8806	41.7288	0.220949	64.9195	30.6332	0.034164	65.727	74.5961	0.28609	119.129	40.4246	0.00162442	7.70418	9.3203	0.405048	43.3513	19.2817	0.0267799
229	hsa-miR-188-3p	58.69	47.8637	0.220196	38.7657	39.591	0.325223	8.27097	11.4064	0.479223	2.5634	8.10399	0.802144	4.98759	7.8631	0.523749	24.1631	20.0594	0.218856	19.4449	33.3538	0.566539	34.3935	48.4398	0.478705	32.7368	35.3482	0.351859	30.1517	23.4855	0.204699	18.1441	30.366	0.566206	15.4541	23.6928	0.533867	32.8808	47.3382	0.486769	45.447	37.4364	0.22747	5.50442	9.4052	0.557799	12.0939	15.9097	0.472552
230	hsa-miR-188-5p	382.523	116.46	0.00101592	553.609	82.9839	2.88424e-11	31.4668	21.0682	0.127749	76.6113	37.2814	0.0373693	48.4469	18.1865	0.00733633	76.5705	23.0411	0.000822719	177.179	57.1949	0.00131309	253.55	77.8605	0.00116334	77.3249	35.6476	0.0256271	61.5887	25.8682	0.0174743	409.566	67.4187	1.24657e-09	245.846	44.3584	5.75423e-08	153.697	96.0103	0.0612788	595.513	95.8751	2.83949e-11	38.7896	17.7923	0.0301844	104.407	33.0823	0.00136528
231	hsa-miR-190a	7.31126	40.5339	0.864267	12.8161	28.5172	0.657706	0.01	7.2552	1	1.70813	7.12481	0.866189	0.01	6.40187	1	3.20585	16.7	0.872803	0.01	25.8586	1	8.02346	47.2585	0.919758	0.470339	28.7187	1	0.68981	20.3407	1	0.306037	25.5844	1	1.65262	22.8278	1	42.1942	47.3313	0.432261	0.01	33.9186	1	1.3778	6.67776	0.878772	2.03251	12.458	0.977487
232	hsa-miR-190b	19.3069	43.0885	0.654532	2.74956	27.5805	1	0.01	7.10016	1	3.97498	7.27499	0.590499	2.77482	8.06712	0.732613	2.50916	19.6281	0.96515	0.01	25.4749	1	42.2073	47.8787	0.378196	0.01	25.9024	1	0.354259	20.0078	1	6.36495	28.4117	0.820172	7.09098	25.1133	0.811142	21.6762	50.3486	0.730371	5.49315	35.2863	0.96663	5.38063	10.4616	0.618568	0.075602	12.2313	1
233	hsa-miR-191-3p	57.6712	42.0934	0.169193	40.4294	30.2211	0.182333	2.36875	9.65901	0.819355	3.63818	8.90255	0.688899	4.6905	8.62413	0.58571	12.6666	13.6162	0.351776	51.2626	36.7779	0.18534	29.4404	49.3997	0.555854	0.01	24.0369	1	0.01	15.5677	1	34.4832	31.5665	0.2756	30.1973	26.6363	0.276574	47.6958	43.4896	0.346556	41.008	49.5437	0.452596	1.64434	7.50833	0.841401	3.07754	12.8338	0.911799
234	hsa-miR-191-5p	5412.31	654.804	1.37905e-16	6910.3	494.319	2.42883e-44	742.894	86.506	6.22875e-18	6208.6	642.503	4.53614e-22	4207.57	414.221	3.0463e-24	3407.21	233.762	5.60121e-48	1756.98	191.532	2.8842e-20	9622.21	1579.78	1.10814e-09	1165.39	120.584	4.46442e-22	1464.79	150.918	2.75313e-22	3687.06	339.288	9.17318e-28	8270.92	623.118	2.88987e-40	3909.86	550.769	3.41013e-13	4489.54	584.587	1.27266e-14	4295.52	312.626	5.38103e-43	1842.48	173.561	2.55826e-26
235	hsa-miR-192-3p	15.8635	35.9653	0.6588	13.2466	33.9364	0.698901	8.11557	11.2775	0.479126	3.79355	6.90487	0.586314	4.19319	9.19442	0.644996	18.4762	26.3225	0.488056	10.8116	31.1588	0.781352	4.22462	34.2776	1	50.5218	37.9147	0.147656	34.4322	25.8631	0.184664	17.8268	29.9087	0.543247	17.4652	24.9303	0.479026	39.2434	48.0944	0.380589	98.4256	58.7959	0.0911283	2.06963	6.80842	0.762078	105.523	31.1884	0.000464481
236	hsa-miR-192-5p	68.287	43.3828	0.116534	192.097	44.8479	1.68144e-05	19.6444	14.6906	0.177977	31.5242	15.5983	0.0412322	20.4264	13.6262	0.136591	53.8783	22.286	0.0135542	46.1974	30.9127	0.122838	100.462	47.9263	0.036963	32.6085	30.3513	0.294778	25.6443	25.0211	0.30658	112.745	43.1791	0.0105135	149.696	45.9584	0.00131074	45.3264	43.7911	0.34894	118.747	49.6529	0.0156051	49.927	17.7016	0.00478749	48.2905	18.654	0.0114493
237	hsa-miR-193a-3p	36.2215	41.2727	0.378968	35.896	33.7306	0.290048	5.53658	9.07749	0.525229	3.75236	8.17782	0.641155	13.2463	10.6286	0.211741	16.1628	14.1168	0.253499	24.3534	31.8194	0.427734	9.39175	39.5549	0.98735	23.8506	33.5925	0.475456	12.5197	23.3174	0.593248	26.1776	28.6645	0.361133	21.5839	28.8012	0.4622	18.2679	40.5906	0.703122	49.6956	42.933	0.257624	5.2706	9.18618	0.562405	8.82592	12.6189	0.479321
238	hsa-miR-193a-5p	66.9944	47.2844	0.155082	243.364	51.4496	2.48208e-06	9.22	11.6248	0.420464	37.9213	16.751	0.0219197	33.6814	14.064	0.015996	86.8372	35.5452	0.0152381	5.60192	29.3144	0.902911	132.34	57.8261	0.0221918	269.564	46.6409	1.40786e-08	189.822	47.0575	5.40736e-05	37.6867	32.1517	0.239349	55.9032	28.9927	0.0547702	33.8087	43.7694	0.512255	73.1615	42.7699	0.0930884	17.2484	15.5973	0.26499	24.9563	16.0512	0.109804
239	hsa-miR-193b-3p	35.2407	43.2038	0.414929	43	39.0713	0.265976	5.93931	10.7103	0.595814	1.76714	8.03435	0.835724	0.0602849	6.91437	1	13.5649	19.8479	0.487328	51.2945	33.0083	0.129241	28.8707	43.4141	0.508131	10.1604	33.4962	0.78082	4.77864	22.4296	0.835251	38.7994	33.8135	0.258811	30.5095	23.0738	0.196625	69.8724	60.3921	0.208942	91.663	60.4852	0.154289	7.42978	10.3155	0.474739	40.8424	18.969	0.0245363
240	hsa-miR-193b-5p	30.6663	43.3598	0.479425	31.144	34.2973	0.368556	2.96934	9.78021	0.793741	7.55089	11.1049	0.486327	0.01	6.80371	1	57.3403	24.9451	0.0219028	4.50127	26.6979	1	72.5696	51.4538	0.15778	235.891	52.4122	6.39065e-06	149.211	39.569	0.000167898	18.113	29.8829	0.555402	14.0283	22.0888	0.533094	32.5293	45.6619	0.562264	55.4453	43.4754	0.238096	4.00511	8.9918	0.657558	20.8232	13.6982	0.116049
241	hsa-miR-194-3p	33.8039	44.3779	0.445996	33.7769	32.6846	0.296737	8.24641	13.5108	0.547899	0.719453	5.52623	1	0.872494	8.17483	1	30.0039	16.7308	0.0774951	24.8662	33.063	0.452501	32.4867	52.1117	0.533169	18.9637	27.8771	0.49996	15.7685	24.4787	0.524171	8.03594	29.4063	0.838454	17.8889	23.6118	0.446078	42.4713	46.0671	0.463734	51.6572	44.7232	0.254613	5.44028	11.4147	0.64515	20.1311	15.5443	0.18153
242	hsa-miR-194-5p	40.4179	41.8539	0.332806	88.2726	44.0122	0.0471905	6.80948	10.2017	0.505134	84.0941	22.8351	0.000259631	7.50729	9.98836	0.454141	75.1601	19.6147	9.89372e-05	50.6801	34.6065	0.14179	42.5102	44.7279	0.345177	44.2587	34.2641	0.206144	46.737	26.7174	0.0828884	39.0785	31.9441	0.204606	79.5172	40.7982	0.0476044	47.7489	45.1273	0.322525	70.0119	59.8819	0.225374	27.3893	13.7193	0.0462195	53.0768	20.9769	0.00910839
243	hsa-miR-195-3p	121.042	49.0406	0.0134468	151.108	45.094	0.000796068	46.4995	20.8349	0.0219958	8.6634	9.24488	0.349403	10.3075	10.753	0.338564	141.062	37.8231	0.000148126	101.243	44.1197	0.0211328	135.271	59.7562	0.0236898	85.7609	35.2448	0.0165975	69.2703	31.6158	0.0298637	162.595	45.1322	0.000264048	180.132	46.5008	8.51625e-05	111.429	58.5413	0.0245562	308.563	83.1049	0.000117029	53.5232	20.7427	0.00930058	124.98	27.6722	6.58553e-06
244	hsa-miR-195-5p	4701.02	849.201	3.12057e-08	13148.6	729.323	1.24219e-72	106	38.6118	0.00510404	588.043	205.011	0.00403287	527.682	67.4534	5.03978e-15	846.88	61.0465	5.07494e-44	2923.03	252.416	3.59449e-31	1103.6	355.228	0.00184831	6819.01	434.516	5.60612e-56	6347.81	506.35	4.12831e-36	8641.64	2347.82	0.00023505	5020.69	730.791	5.58169e-12	9541.28	2475.86	0.00010504	9072.91	831.402	6.12313e-28	1257.91	404.521	0.00188652	7091.56	838.247	2.28649e-17
245	hsa-miR-196a-3p	21.6265	36.1627	0.549278	39.4757	37.7664	0.28896	5.20238	12.522	0.682238	0.01	6.15694	1	0.480601	6.22096	1	7.89241	16.7581	0.63009	32.895	34.8844	0.35488	6.80954	38.2021	0.934034	6.67879	27.5786	0.810924	2.73959	19.14	0.892237	27.2882	31.5988	0.380107	31.4065	25.729	0.228705	14.8679	42.0642	0.769044	49.6238	47.103	0.288875	7.35313	13.7303	0.589044	4.07195	13.4407	0.777564
246	hsa-miR-196a-5p	1.07954	37.5382	1	0.01	25.0877	1	0.01	8.04452	1	1.22272	8.42027	0.982026	1.85306	8.20513	0.868596	2.42065	14.8486	1	0.01	27.7497	1	3.14827	42.0936	1	0.01	28.1653	1	0.01	18.3337	1	0.859867	23.8975	1	1.96193	18.5532	1	13.4632	43.3546	0.854678	5.53389	36.1885	0.937566	0.873144	7.56839	1	0.01	13.2056	1
247	hsa-miR-196b-3p	94.5645	51.5477	0.0663344	139.172	59.925	0.0195288	24.3665	16.3455	0.141739	11.9561	12.6472	0.347954	6.50016	10.8926	0.558092	48.8351	24.641	0.0422118	77.7137	45.4472	0.0938739	70.4308	44.219	0.110024	71.6593	36.7745	0.0460906	51.9313	25.3948	0.0414198	108.194	36.7117	0.00331995	112.054	36.1865	0.0017261	117.309	90.0863	0.114022	355.659	86.9864	3.45558e-05	20.5855	14.9579	0.171124	89.1775	27.7558	0.00158643
248	hsa-miR-196b-5p	4.53268	31.3631	0.902865	9.19479	30.9365	0.767238	1.0899	9.3936	1	2.00219	7.37954	0.782942	2.1021	7.598	0.85238	9.14608	17.5907	0.620575	0.255202	28.3398	1	8.25202	41.6686	0.993924	1.90124	30.1389	0.967623	0.0563169	17.6955	1	10.5221	28.2145	0.724727	15.6	21.5717	0.477716	20.1713	43.9726	0.712353	14.7182	41.968	0.72804	4.67483	10.45	0.652938	0.788226	12.8616	1
249	hsa-miR-197-3p	759.642	109.198	3.65699e-12	809.14	89.0651	1.5451e-19	106.488	31.0103	0.000435004	166.599	37.7105	1.01923e-05	344.686	54.5617	2.77161e-10	574.437	65.1756	1.312e-18	317.238	62.7472	1.7528e-07	1295.06	255.641	3.8752e-07	551.206	68.4099	3.27519e-15	477.941	73.8849	8.0183e-11	603.724	82.9057	4.17287e-13	1063.32	121.591	8.10396e-19	1026.94	236.576	3.26294e-06	1576.76	225.163	7.20882e-13	822.828	108.963	4.14504e-14	779.338	68.8018	1.02846e-29
250	hsa-miR-197-5p	283.186	62.9155	7.02649e-06	409.712	72.6055	2.18927e-08	27.6288	13.9561	0.0427512	66.5497	35.3718	0.0565399	29.411	14.056	0.035488	66.313	31.5022	0.0313294	98.2218	39.2194	0.0134982	220.956	64.1394	0.000527666	97.9095	43.2201	0.022343	82.0731	33.4591	0.0138556	274.005	73.8174	0.000300697	217.912	44.544	6.59168e-07	251.953	158.475	0.0763327	792.165	131.155	5.73616e-10	28.489	17.2241	0.0974023	126.19	26.7978	1.56664e-06
251	hsa-miR-198	31.6277	38.0295	0.408022	30.4606	42.0104	0.467888	3.51984	9.76092	0.740044	1.90668	8.02234	0.830132	1.48951	7.49924	0.842051	15.0657	17.3177	0.389831	8.25658	32.167	0.798086	31.6521	44.0878	0.473664	37.6816	34.2531	0.264891	33.8722	25.9087	0.196395	19.3424	35.4054	0.573056	13.9194	21.4148	0.542808	35.1703	46.798	0.463267	87.0634	41.9046	0.0453884	2.49051	6.8054	0.788843	10.6095	15.6098	0.517838
252	hsa-miR-199a-3p	708.031	114.023	5.51297e-10	1874.61	179.223	2.08322e-25	26.3156	16.0701	0.0942774	124.331	31.0272	6.48749e-05	133.497	37.6202	0.000386797	599.637	76.4557	3.96615e-15	79.3719	46.4513	0.0771803	527.916	113.511	3.00882e-06	53.5509	33.8144	0.121933	47.7803	28.4223	0.0938304	328.362	59.6755	1.96404e-08	1246.52	198.3	2.35953e-10	687.015	171.667	1.28871e-05	316.682	89.2834	0.000292147	257.753	60.1107	1.66993e-05	163.712	33.4492	7.62488e-07
253	hsa-miR-199a-5p	358.298	77.5789	3.74894e-06	607.66	87.5099	5.09898e-12	11.5833	11.7784	0.33563	2.96252	7.71151	0.701318	41.8967	16.1729	0.00979988	499.01	61.8972	9.29101e-16	33.7084	38.3124	0.384773	52.6772	56.4444	0.34969	96.4274	40.1184	0.0130096	108.669	35.6377	0.00216406	83.0789	41.8712	0.0445454	294.503	57.2708	2.77147e-07	321.936	136.617	0.00776194	126.108	48.8766	0.0093958	9.75297	10.6646	0.351224	244.013	36.3368	4.81371e-12
254	hsa-miR-199b-5p	408.35	93.0433	1.12767e-05	196.576	53.8072	0.000249463	173.051	45.9163	0.000125135	505.855	70.6954	8.84816e-13	306.089	46.5017	4.43564e-11	857.578	97.4125	1.39865e-18	412.943	156.52	0.0073987	269.659	88.0597	0.00206193	313.333	54.9222	4.11356e-08	280.145	46.3529	1.47324e-09	375.806	57.4331	7.94658e-11	641.146	83.1325	5.67877e-15	423.808	139.556	0.00064415	306.748	87.0198	0.000191317	318.892	53.2786	1.9124e-09	410.22	49.7685	4.75426e-16
255	hsa-miR-200a-3p	18.4513	41.5277	0.656685	12.4543	33.3052	0.723841	3.12649	9.77993	0.762495	3.40376	8.548	0.693161	17.9684	13.425	0.181013	12.1871	17.3888	0.497777	16.7685	34.7425	0.636488	9.92858	41.4821	0.854586	3.0101	28.5892	0.92411	0.01	18.9658	1	0.199863	27.074	1	11.7026	20.8822	0.58374	10.6167	38.103	0.849103	4.49815	34.4495	0.958073	5.18521	8.46387	0.536286	6.24655	13.7327	0.666152
256	hsa-miR-200a-5p	22.3948	39.8764	0.573121	20.5218	36.998	0.601843	5.52696	12.2539	0.656294	1.25249	9.57854	0.949652	0.485988	7.27477	1	25.678	18.2404	0.167586	20.0276	30.9822	0.522525	12.7163	43.0391	0.81214	13.3103	29.6848	0.657071	11.0442	22.5419	0.621144	21.9625	33.7289	0.503645	24.6068	26.4656	0.358882	22.8769	49.4813	0.590668	64.7151	41.6337	0.140746	4.00358	9.0261	0.660139	16.3542	15.7394	0.313286
257	hsa-miR-200b-3p	15.0804	38.6329	0.790065	41.7217	39.5681	0.288912	0.427182	9.8257	1	5.13265	10.3867	0.620152	5.62579	8.93552	0.528325	13.8046	15.1651	0.358201	2.19615	30.4613	1	46.4751	51.482	0.367573	3.79654	29.1053	0.991234	2.2843	20.2227	0.9243	11.0716	32.004	0.720706	37.7405	25.8142	0.142732	22.8341	45.17	0.647141	30.6145	40.1357	0.358478	10.2396	10.4426	0.320718	2.72826	13.0295	0.836663
258	hsa-miR-200b-5p	40.6536	50.9558	0.42364	70.7894	36.8974	0.0560452	22.6995	13.8211	0.104887	13.057	13.3491	0.331599	13.5433	11.0457	0.219205	267.313	47.1565	1.13822e-08	20.109	34.8252	0.617077	458.858	147.229	0.00179025	819.601	101.624	6.15911e-16	567.269	89.507	2.10108e-10	40.5209	34.8109	0.23554	32.6871	25.6383	0.211736	59.124	45.6811	0.301864	55.1018	50.0989	0.257709	6.80111	10.1399	0.494111	26.322	16.5942	0.0929552
259	hsa-miR-200c-3p	34.5605	42.7541	0.418982	55.9348	44.318	0.209018	0.642775	7.91232	1	5.08943	9.49498	0.586936	11.0888	10.9343	0.309825	10.8677	17.4981	0.527021	0.909436	29.0091	1	70.4613	55.4464	0.204052	1.18761	27.4305	1	1.22219	20.6827	1	14.5226	31.0785	0.646485	45.1784	23.5475	0.0506274	23.3228	40.9707	0.614018	35.4476	40.7243	0.348996	11.7879	11.8231	0.315791	4.07607	14.6717	0.799837
260	hsa-miR-200c-5p	45.138	39.6284	0.25503	20.665	33.7833	0.540169	18.315	13.5975	0.16932	0.0849031	6.97834	1	6.71349	11.3101	0.550953	56.2366	18.9808	0.00284276	29.3698	36.1309	0.407517	15.8502	43.5262	0.744212	30.7649	33.4805	0.362702	16.2945	23.4784	0.486175	14.1403	24.5161	0.549189	32.9546	22.1793	0.142102	19.9712	45.6659	0.576739	78.2339	42.0013	0.0619636	8.16726	9.22282	0.376298	35.6578	16.9128	0.0357319
261	hsa-miR-202-3p	41.7915	40.046	0.296757	51.3971	35.1483	0.145756	33.1006	17.0667	0.0457621	11.2623	11.5401	0.31752	26.4483	14.0035	0.0572917	99.1326	28.4586	0.000497152	43.0149	37.9664	0.272822	67.1264	42.0456	0.109929	60.202	39.3537	0.11887	52.2701	25.0905	0.0360756	27.2394	27.0942	0.326246	106.031	32.347	0.00101458	36.2598	43.1789	0.454491	85.7887	50.7485	0.106152	22.276	12.9628	0.0868774	18.4423	17.8986	0.282486
262	hsa-miR-202-5p	0.01	31.3734	1	0.01	26.7471	1	0.436739	9.24642	1	0.0553937	6.77628	1	0.105694	5.0106	1	0.01	13.5658	1	0.01	25.0062	1	7.38666	39.5169	1	0.01	27.5604	1	0.01	18.2413	1	0.01	22.8289	1	2.44128	18.3242	1	0.40899	35.8472	1	4.83557	33.2374	0.961179	1.08138	8.1592	1	0.01	11.2184	1
263	hsa-miR-203a	3.63005	33.2198	0.984772	12.3934	33.172	0.717611	0.861685	7.94586	1	0.01	6.45305	1	1.18791	6.90023	0.984634	0.01	13.0827	1	2.05117	27.9838	1	0.01	39.4788	1	0.01	27.2878	1	0.01	19.0411	1	0.99934	25.0967	1	12.0886	22.0731	0.583759	1.3268	35.348	1	16.8402	40.1738	0.679169	0.722055	7.43524	1	2.07245	12.3258	1
264	hsa-miR-203b-3p	3.38356	34.8582	1	4.21193	28.2619	1	1.90939	8.21668	0.830921	2.90229	8.4717	0.775938	0.575219	5.89298	0.953088	23.7188	16.8839	0.158846	1.3267	30.3272	1	36.2789	47.3727	0.446182	84.796	44.1244	0.0612948	50.9651	27.2699	0.0622895	0.01	23.0764	1	3.66677	16.6275	0.831429	5.33306	36.7279	0.935134	15.0273	44.5791	0.731579	0.693232	7.92972	1	0.01	12.3718	1
265	hsa-miR-203b-5p	2.07669	35.4337	1	0.737805	25.6511	1	0.01	9.8536	1	0.0912541	6.14957	1	0.441796	6.54888	1	0.531512	12.1982	1	0.01	28.3019	1	0.01	41.5882	1	0.01	27.1124	1	0.122426	20.0616	1	0.01	21.1935	1	0.01	17.2753	1	1.02648	33.4779	1	6.67368	38.2001	0.89257	0.01	7.07008	1	0.870694	13.0654	1
266	hsa-miR-204-3p	91.4903	65.4522	0.163354	105.528	45.1086	0.0187961	7.14236	13.3082	0.590351	12.3822	10.6379	0.232339	5.39147	8.81273	0.545457	22.7854	18.7792	0.234186	41.5731	33.0458	0.220627	40.535	52.3118	0.435988	43.451	36.317	0.209035	29.4852	24.8655	0.23406	79.6863	35.7673	0.0284613	51.7461	28.5813	0.068997	102.262	87.1039	0.153028	329.719	84.8789	4.40453e-05	6.73568	11.5272	0.555707	73.1597	22.2532	0.00058412
267	hsa-miR-204-5p	8.88399	37.5242	0.843606	5.4837	31.6184	0.862162	2.28072	9.46994	0.807661	0.449283	6.84928	1	0.01	6.14874	1	8.96097	16.908	0.598848	5.30218	28.5499	0.850782	13.8395	42.9043	0.808187	17.9743	35.4096	0.59952	7.1619	21.5559	0.738544	8.45777	27.693	0.753539	14.3965	22.5459	0.512105	8.7448	39.6638	0.898176	34.7821	46.7107	0.420156	1.29413	7.82073	0.898679	6.53138	16.1317	0.702263
268	hsa-miR-205-3p	42.3889	54.1289	0.5217	13.8772	29.1971	0.634953	11.3011	13.0389	0.393082	4.48727	12.3898	0.713283	3.37831	10.9766	0.757999	14.7629	18.4913	0.414822	4.30854	28.5384	0.995927	31.4764	50.1962	0.532503	6.3142	27.4285	0.880368	11.5238	21.9711	0.601299	2.43787	24.4506	0.923013	9.66901	21.812	0.663759	19.8876	40.5618	0.675481	91.7676	50.0613	0.0488654	2.01365	9.22208	0.862909	20.8521	16.8566	0.228279
269	hsa-miR-205-5p	115.505	49.1935	0.0187478	35.8463	36.719	0.327883	22.4015	15.1189	0.133858	0.897205	6.81628	1	1.6534	8.29915	0.879437	40.1351	21.251	0.059289	55.2041	34.9008	0.0990887	17.4736	48.4805	0.725651	379.753	57.3958	1.36766e-10	247.015	44.1854	1.66025e-08	44.8286	35.7285	0.223418	136.694	54.9739	0.0102867	120.74	78.1684	0.0611113	930.612	213.604	6.99452e-06	16.4563	13.6871	0.234039	551.008	74.1656	4.75967e-14
270	hsa-miR-206	402.555	91.2827	1.06611e-05	531.842	81.1917	6.33298e-11	81.7277	24.0241	0.000508986	122.206	37.4551	0.000996555	152.942	37.325	4.17614e-05	143.875	38.686	0.000233042	196.46	51.4227	7.44069e-05	284.725	92.4629	0.0019771	133.254	52.8581	0.0101609	163.972	40.2185	5.32225e-05	347.613	61.4111	1.75291e-08	306.948	73.9901	2.43197e-05	177.95	112.914	0.069685	656.106	238.01	0.00618368	124.295	26.0357	1.52558e-06	224.136	35.5022	3.44234e-10
271	hsa-miR-208a	1.69477	32.0652	1	2.60482	28.0273	0.934452	1.15545	8.26898	0.967149	3.1998	9.96069	0.755135	0.01	7.46961	1	8.69409	17.6149	0.670712	1.48051	25.6763	1	5.77167	44.7284	1	12.6774	33.943	0.711517	7.30576	22.2018	0.741004	0.01	25.2792	1	0.01	17.893	1	0.01	34.97	1	0.463264	35.8496	1	0.850722	7.18714	1	0.38107	12.3415	1
272	hsa-miR-208b	0.01	37.3249	1	2.74206	29.2684	1	0.01	8.36033	1	0.707191	7.0417	0.955834	0.01	6.72024	1	2.18409	14.1241	0.99993	2.05412	27.7653	1	2.80678	42.1142	1	1.38044	28.4916	1	0.01	20.9115	1	0.01	22.9013	1	0.264087	15.9252	1	0.01	32.4667	1	0.53222	34.5549	1	0.0420464	6.89944	1	0.01	11.8584	1
273	hsa-miR-210	158.961	59.2973	0.00747527	95.2657	39.5359	0.0156499	31.6655	18.539	0.0760674	24.3254	10.5973	0.0212009	34.1807	13.3002	0.0107907	81.9163	22.5869	0.000373424	75.5844	44.4041	0.0789499	75.2056	54.9569	0.170339	61.6852	39.1282	0.121032	45.4319	28.6004	0.110192	46.8179	36.1814	0.194823	92.2709	29.5774	0.00203436	70.7177	77.245	0.25982	310.414	89.6296	0.000200948	21.001	13.2103	0.111152	96.6155	21.1741	1.04486e-05
274	hsa-miR-211-3p	68.5593	55.6289	0.219028	118.034	43.2819	0.00643435	8.49783	12.7541	0.496414	6.86917	8.9189	0.437674	7.03713	11.0823	0.524147	34.6694	16.69	0.0340712	35.0647	35.6041	0.347276	55.173	50.8822	0.278683	59.93	37.5089	0.122931	32.9358	27.3627	0.231876	57.8487	38.3634	0.137826	30.5089	24.5856	0.215469	32.4685	49.3426	0.445482	131.127	65.5231	0.0459132	1.23366	8.61463	0.928385	28.695	19.3157	0.133176
275	hsa-miR-211-5p	52.5351	57.3942	0.360796	104.36	40.1505	0.00953765	22.0457	12.4527	0.0745651	1.37463	7.07998	0.848619	0.840555	7.99196	1	61.1898	24.2393	0.0101244	68.9502	41.9772	0.0908798	76.2852	51.8111	0.13954	106.395	40.4098	0.00720314	76.2485	30.8014	0.0132577	93.9034	40.1656	0.0223959	132.266	35.1924	0.000150764	100.364	76.8007	0.135916	236.239	78.0719	0.000846	32.1008	14.5117	0.0255386	155.943	40.1828	5.29956e-05
276	hsa-miR-212-3p	83.9968	52.4766	0.110051	59.7666	45.5092	0.19024	14.0832	11.4586	0.225794	2.05563	8.83557	0.854086	0.884273	7.08254	1	48.5408	27.2832	0.0749849	71.1477	39.6826	0.0656757	35.4062	51.8546	0.496381	59.5531	39.7982	0.135438	44.2046	29.6479	0.133537	43.1521	37.3746	0.236607	67.1832	35.9946	0.0615758	45.4342	57.3995	0.327199	186.155	74.1304	0.00607484	10.4943	10.3048	0.307265	90.6852	25.5497	0.000395981
277	hsa-miR-212-5p	25.8526	52.5185	0.630134	34.7184	39.6146	0.383859	5.19232	10.2026	0.598707	0.15066	6.1947	1	0.01	6.61277	1	6.77827	17.4641	0.695893	35.8482	38.9719	0.3489	19.4475	48.0529	0.685273	31.2564	32.7042	0.324556	10.8317	18.4168	0.553313	0.212216	21.5331	1	2.1242	21.7904	0.991128	9.08243	40.4051	0.838499	41.0783	42.5864	0.332817	0.700158	7.12701	1	12.887	15.7141	0.424069
278	hsa-miR-214-3p	272.08	67.3118	5.34635e-05	227.655	50.4887	8.04433e-06	126.509	37.5201	0.000576095	50.2446	21.3857	0.0199526	53.5035	18.6198	0.00396545	312.122	44.4044	1.91957e-12	130.479	46.6323	0.0047035	269.477	94.2558	0.00412891	322.013	53.7958	4.1934e-09	262.112	56.2086	2.6824e-06	134.419	50.3511	0.00849227	260.516	51.3281	2.41479e-07	119.675	95.0262	0.131198	496.645	118.942	7.59466e-06	99.7345	17.9663	2.57795e-08	250.31	44.5578	3.67323e-08
279	hsa-miR-214-5p	23.1229	46.3182	0.617603	40.0453	33.1063	0.22444	6.22949	9.0271	0.496974	1.63869	6.63588	0.968763	0.01	5.62809	1	17.4939	18.8628	0.349954	27.1032	38.2579	0.48345	30.7265	44.2445	0.489182	19.4561	31.3447	0.55381	1.08575	20.7712	1	4.24163	24.7628	0.880905	12.5854	20.7397	0.546311	14.4671	44.3952	0.764095	32.3089	49.4584	0.463607	0.861465	8.24646	0.924534	12.46	15.6503	0.434993
280	hsa-miR-215	107.855	57.8448	0.062216	214.128	48.4194	1.24237e-05	17.5389	12.4265	0.165491	17.9273	12.2131	0.152283	3.9231	8.77958	0.652982	16.1277	17.623	0.3433	38.3211	37.043	0.301974	82.44	63.4705	0.191758	42.3751	33.1773	0.210428	24.4431	28.1963	0.384387	82.2345	44.4629	0.0579697	113.2	33.4448	0.000733135	19.2912	46.2923	0.63693	231.433	68.5924	0.00033055	22.6626	14.0222	0.106749	52.1061	21.5632	0.0161958
281	hsa-miR-216a-3p	9.79316	43.6969	0.912121	3.39514	28.3317	1	0.251263	9.43729	1	0.289086	7.80523	1	0.704328	6.76103	1	3.27811	13.1462	0.873549	0.254025	27.3952	1	6.48112	45.9958	0.971705	7.59512	31.7052	0.852978	0.01	18.1587	1	0.01	20.2908	1	1.4337	17.1437	1	15.9938	46.359	0.81669	0.01	30.8077	1	0.996572	7.52863	1	1.31832	11.7275	1
282	hsa-miR-216a-5p	15.9448	44.0482	0.785015	3.65947	25.8761	0.895848	0.107613	8.74987	1	0.736241	9.81929	1	0.572747	6.71218	0.972369	4.05452	14.5174	0.965841	0.0250321	28.0285	1	3.37316	36.8339	1	18.116	31.2647	0.559667	0.0427514	19.5947	1	0.01	25.3527	1	2.89584	16.9673	0.940944	11.3534	45.8038	0.920458	10.6115	36.525	0.844042	0.543866	7.09965	1	1.07555	13.1413	1
283	hsa-miR-216b	8.35974	37.2079	0.821886	9.8488	35.4884	0.834753	1.35249	10.0067	0.922321	2.54476	8.90031	0.775175	0.0983531	7.51488	1	27.0026	22.2815	0.233807	10.1689	32.8747	0.776987	7.97554	44.5075	0.921051	73.5799	36.2236	0.0389653	40.0863	28.2404	0.149554	0.209345	24.9831	1	3.43009	21.2342	0.874541	0.548849	34.544	1	9.33513	36.4715	0.831414	1.06574	8.44845	0.964948	5.31542	13.4869	0.694903
284	hsa-miR-217	30.6808	41.3283	0.45947	5.58046	26.4726	0.832607	0.796123	10.5702	1	0.0940427	6.19792	1	1.03089	6.68025	1	3.47957	15.4841	0.936206	5.64454	28.7436	0.885661	13.6147	41.3367	0.786727	7.16839	29.411	0.809985	0.145445	21.5603	1	0.01	20.8067	1	2.79696	18.2093	0.928725	16.6488	47.2815	0.868346	5.2196	34.4709	0.909671	0.148458	7.50932	1	3.36016	13.7526	0.874896
285	hsa-miR-218-1-3p	48.8701	43.2804	0.259046	29.4085	29.6845	0.316387	6.46206	10.527	0.531496	0.96107	7.82832	0.903416	0.749817	6.76956	0.998306	20.1547	15.8848	0.208119	26.3653	32.1351	0.414396	38.98	58.0586	0.504587	47.447	33.6741	0.154942	22.5855	23.2601	0.337203	11.6371	29.1015	0.69622	27.6141	24.4912	0.274346	23.9097	46.2711	0.610265	72.3969	44.96	0.101652	5.11097	12.2311	0.694783	32.6071	19.2282	0.0915811
286	hsa-miR-218-2-3p	61.687	53.3394	0.245683	55.1998	39.0737	0.15878	12.554	13.3797	0.345486	0.01	7.07826	1	7.46182	10.7433	0.487606	48.3838	20.0902	0.0145903	43.1013	51.8698	0.395946	71.7805	58.9811	0.224084	75.0341	37.6621	0.0432106	39.4407	27.9442	0.16079	12.4873	31.0896	0.68409	55.5385	29.4862	0.0585638	25.9802	46.0441	0.543487	89.5402	45.0039	0.0321851	7.71966	10.8526	0.471513	43.9927	19.0613	0.021439
287	hsa-miR-218-5p	18.6976	41.2491	0.649446	11.254	35.4121	0.81962	1.14044	11.3491	1	0.01	8.18065	1	3.06564	9.64875	0.800502	5.29743	16.4149	0.803382	0.724067	29.1373	1	22.372	52.3252	0.670772	4.02853	29.1026	0.892816	0.01	18.5817	1	0.01	23.2139	1	0.01	14.9988	1	4.05981	37.4266	1	8.92181	39.4479	0.838489	0.670875	7.04246	1	0.586577	12.4165	1
288	hsa-miR-219-1-3p	39.9946	48.2079	0.406382	45.1988	38.6133	0.241043	4.50161	11.6989	0.717767	0.614971	7.99941	1	3.37582	8.06933	0.674241	11.4184	17.4946	0.507837	31.6848	33.8514	0.357295	42.1918	59.1275	0.476949	13.141	30.8675	0.674325	0.01	18.358	1	14.3264	27.6921	0.606078	14.2474	24.4185	0.565899	15.8806	43.7935	0.7542	34.0944	42.0391	0.382161	2.57418	8.41171	0.772702	9.39552	13.2224	0.483845
289	hsa-miR-219-2-3p	18.3236	44.9911	0.683725	19.3068	37.1551	0.601601	0.645697	9.61807	1	0.498515	7.58507	1	1.21272	7.38392	0.88725	7.41421	14.8039	0.612948	11.2428	32.0362	0.715826	28.8361	56.6538	0.613036	3.88106	28.4075	0.904969	0.577785	19.7187	1	1.24471	26.0552	1	3.7586	19.1131	0.848669	9.90432	40.6275	0.853692	23.6093	39.0903	0.546905	0.124963	8.25095	1	10.6326	15.7007	0.504245
290	hsa-miR-219-5p	0.01	30.1027	1	17.9639	30.1662	0.554833	4.28594	10.8552	0.704454	2.26964	8.14411	0.799218	0.0160044	6.95718	1	3.76225	16.1731	0.822942	0.01	27.5837	1	0.01	35.132	1	11.2762	29.6138	0.708398	9.12967	22.6299	0.757184	4.40646	31.4199	0.887028	3.48818	18.6468	1	16.3181	48.4137	0.778517	3.95264	45.619	0.935628	3.76915	10.1284	0.795314	9.13249	12.9082	0.481807
291	hsa-miR-221-3p	2561.98	268.04	1.16824e-21	3451.84	207.768	7.38687e-62	1164.67	154.045	3.3813e-14	1669.68	169.978	9.89681e-23	2178.58	221.776	9.20329e-23	3331.78	344.874	4.06848e-22	1910.23	272.169	1.68514e-12	1611.28	245.658	5.18481e-11	1087.84	129.205	7.97215e-17	932.421	139.355	2.42552e-11	1757.47	177.702	2.4519e-23	4530.04	444.01	1.55686e-24	1554.19	446.195	0.00047079	1626.6	216.882	1.5015e-14	1456.36	206.175	1.50668e-12	1543.05	175.87	1.61775e-18
292	hsa-miR-221-5p	23.8094	44.7413	0.595161	23.6829	29.0572	0.414849	8.95249	11.4305	0.453723	19.9602	11.7563	0.0868098	15.7522	12.3953	0.20638	76.9403	26.4685	0.00381341	2.19777	28.5709	0.964622	49.9331	49.1566	0.311014	118.237	51.766	0.0251166	77.2799	30.4043	0.0113974	11.803	32.7764	0.721892	51.7545	35.8792	0.138016	67.7695	62.1352	0.34286	23.4428	47.187	0.596898	21.3171	14.2222	0.132276	14.2996	13.2619	0.318491
293	hsa-miR-222-3p	1620.58	202.926	1.39698e-15	3040.75	228.68	2.34643e-40	513.945	72.0112	6.62754e-13	1667.94	148.225	2.3488e-29	1087.52	115.445	4.76464e-21	1492.95	171.19	2.52668e-18	903.184	133.853	1.16132e-11	1750.31	261.367	2.04117e-11	687.732	91.9131	5.6952e-14	733.826	88.7855	1.23927e-16	1601.05	185.553	2.85637e-18	3382.84	261.215	1.54274e-38	785.997	135.852	4.9833e-10	1290.95	213.401	7.38354e-10	1099.73	138.179	1.5387e-15	683.297	72.8572	8.48169e-21
294	hsa-miR-222-5p	0.01	34.3094	1	13.6621	28.8484	0.633207	12.5656	11.8032	0.31488	0.851434	6.29621	0.982704	1.3638	7.39275	0.878746	49.5537	21.2018	0.0189231	19.4793	33.3524	0.575977	60.1343	54.2923	0.266033	123.909	49.3123	0.011988	85.0257	31.8742	0.00775824	14.589	26.3078	0.588287	10.8517	22.2348	0.626969	103.323	51.2644	0.0493914	23.7763	38.911	0.568166	4.01882	8.30591	0.630382	11.9943	14.1496	0.378767
295	hsa-miR-223-3p	24044.3	1325.51	1.55407e-73	25323.4	978.352	8.08431e-148	4958.31	567.106	2.01292e-18	29992.2	2071.21	1.63015e-47	13052.4	766.732	5.56284e-65	21450.1	1788.88	3.98145e-33	16189.2	1512.37	7.89655e-27	22749.3	2853.73	1.54298e-15	12938.9	1043.76	3.27306e-35	11892.4	1202.25	4.31633e-23	24314	1617.7	4.01213e-51	30474.2	2422.49	2.51676e-36	16154.1	2699.81	2.0872e-09	27391.8	3342.44	2.19287e-16	24201.1	2012.73	2.5759e-33	14062.5	781.033	1.35565e-72
296	hsa-miR-223-5p	258.129	72.3264	0.000359517	205.541	43.3457	2.1589e-06	29.2268	15.322	0.0486921	51.3948	19.601	0.00875238	262.567	49.6547	1.28335e-07	459.722	65.7705	2.72147e-12	38.7664	39.1203	0.325105	628.588	161.145	9.61525e-05	270.945	59.3243	5.30326e-06	175.214	42.7609	4.51667e-05	138.461	48.3322	0.00339285	528.249	78.0078	1.85857e-11	156.594	68.0082	0.0126644	117.242	56.3024	0.0433505	130.536	30.7273	2.05045e-05	148.569	27.9601	2.24419e-07
297	hsa-miR-224-3p	0.01	31.4503	1	13.2941	29.6398	0.652492	4.82233	10.2752	0.64911	1.66396	7.42721	0.906704	0.30119	6.35974	1	3.39491	16.8239	0.840241	0.278185	27.991	1	4.08961	39.4449	1	0.01	26.9669	1	0.0914054	21.4882	1	1.56904	25.8351	1	2.96509	18.964	0.878259	35.1008	51.388	0.587607	19.6151	36.7197	0.667829	0.510426	7.2538	1	4.05799	13.8165	0.828446
298	hsa-miR-224-5p	3.94842	35.4528	0.959832	45.3999	29.7832	0.128864	10.3938	10.8038	0.338742	2.56124	7.66185	0.733589	1.23299	6.37081	0.894423	20.8575	19.8822	0.289421	6.94672	31.848	0.849328	5.50358	46.3149	1	6.24197	34.2149	0.865897	6.23192	22.116	0.779333	6.0878	27.598	0.909384	29.204	24.2809	0.239336	47.7264	46.1717	0.320847	14.2561	36.661	0.700679	3.12614	8.78917	0.845488	0.01	13.3865	1
299	hsa-miR-296-3p	50.4294	42.8135	0.239258	83.9005	50.2952	0.0921918	18.0084	13.0482	0.176145	10.7319	12.3077	0.368908	7.08177	8.87363	0.429105	14.415	14.1696	0.304819	51.6244	37.3545	0.161658	46.023	48.4939	0.34305	33.3299	33.7656	0.330936	16.0731	24.001	0.499954	44.504	32.8994	0.177842	40.0054	28.9272	0.18402	35.011	44.0779	0.437235	67.4732	43.6416	0.116443	3.19282	8.07928	0.694643	18.1908	13.0768	0.191388
300	hsa-miR-296-5p	66.1055	49.7763	0.182606	62.2849	40.3269	0.119958	3.87291	8.9983	0.695998	1.73352	8.01652	0.942138	0.920694	7.09217	1	6.01357	18.394	0.754033	87.7006	43.7991	0.0446597	13.4908	46.2109	0.769901	0.01	22.7497	1	0.01	14.6039	1	42.8687	36.822	0.238581	28.8316	22.119	0.196344	68.0138	50.969	0.270309	75.9144	43.0985	0.100404	1.49478	7.89636	0.925644	4.72121	13.7214	0.793116
301	hsa-miR-297	209.706	71.633	0.00348665	114.283	44.327	0.00936312	41.1571	15.9263	0.0108359	65.262	29.4304	0.0245525	61.142	22.3442	0.00619029	127.441	29.5953	1.50969e-05	80.8572	41.0813	0.0455132	98.7479	61.8001	0.108929	78.2862	44.1251	0.079347	62.8901	27.5668	0.0211146	75.5924	37.6228	0.0372605	152.161	36.2251	2.84871e-05	126.609	56.0008	0.00871457	345.836	113.324	0.000931617	61.1271	25.2773	0.0155028	103.433	26.3662	0.000129044
302	hsa-miR-298	11.1511	35.1037	0.764743	45.3061	48.0631	0.339764	14.1183	11.535	0.221234	2.32701	7.87137	0.771021	1.42855	7.91393	0.883415	248.326	41.577	3.80641e-09	24.6379	32.5399	0.443291	69.9829	60.4028	0.246054	422.59	85.1426	3.06993e-07	372.267	82.9378	6.32402e-06	19.6312	34.9372	0.567698	21.433	20.1231	0.265786	12.5087	42.14	0.80936	40.0766	51.8916	0.437204	4.06445	9.14963	0.659579	10.5071	15.0364	0.469712
303	hsa-miR-299-3p	4.43288	36.7332	0.975028	19.5018	32.1737	0.541433	1.05047	8.86394	0.925974	2.52458	8.27449	0.798702	2.36549	8.07718	0.771416	3.11738	14.2259	0.82711	7.55848	37.3793	0.850123	4.30343	39.6635	1	2.70164	28.1301	0.953014	0.396707	18.3407	1	3.54302	24.9953	0.955549	3.33329	19.4163	0.897725	10.5933	38.4436	0.836858	13.6916	39.2805	0.704632	0.0231289	6.17094	1	0.338574	13.1321	1
304	hsa-miR-299-5p	25.888	39.6343	0.514622	44.4395	32.5512	0.165636	10.1013	10.6914	0.351982	4.88939	8.33126	0.554843	1.51093	9.01549	0.866176	22.6728	20.1103	0.252984	36.4855	31.8048	0.244922	14.1816	43.1775	0.742104	65.4223	41.8581	0.108998	33.7917	28.3313	0.228611	39.6121	33.2358	0.234483	88.4362	27.3941	0.000977678	54.8244	51.8786	0.214708	143.268	57.7528	0.00588002	19.9785	15.6844	0.206435	87.6755	25.047	0.000294798
305	hsa-miR-300	625.178	116.992	9.28888e-08	527.746	81.4274	9.54684e-11	31.3076	13.9563	0.0246806	119.605	35.9421	0.000990695	55.0375	22.0271	0.0125966	138.371	31.2851	7.34736e-06	103.691	48.6899	0.0294897	529.701	109.438	1.19623e-06	103.452	42.027	0.014451	82.0078	26.3669	0.00198479	531.773	71.1239	5.50195e-14	2307.32	267.866	5.55883e-18	536.184	134.924	1.1809e-05	356.083	87.2768	2.01111e-05	108.109	30.5299	0.000425733	373.407	54.2089	7.24322e-12
306	hsa-miR-301a-3p	420.229	80.4571	1.76219e-07	473.516	64.9591	3.38755e-13	291.797	34.9981	2.51414e-17	193.854	30.179	1.50789e-10	931.028	129.085	5.49451e-13	593.293	97.0271	1.03997e-09	605.287	93.205	1.45206e-10	139.807	64.2338	0.0285279	312.225	55.5464	4.40498e-08	236.213	83.2843	0.00433689	247.522	56.2742	8.6939e-06	602.247	72.9678	9.6005e-17	291.592	62.5467	2.20657e-06	220.861	91.2923	0.0171052	164.078	35.3319	3.08336e-06	439.525	46.4828	5.38406e-21
307	hsa-miR-301a-5p	5.50944	37.1935	0.954903	14.1132	26.5737	0.594348	7.24804	9.84574	0.443402	5.84102	9.45751	0.540414	7.19779	12.7315	0.573105	14.8345	15.2018	0.337951	9.8371	31.8699	0.841384	6.78693	42.0563	0.871858	20.514	30.8041	0.495368	9.80717	23.7322	0.683811	3.45952	25.1468	0.959514	10.2791	19.1314	0.587406	38.5985	52.8549	0.570012	11.194	39.8703	0.799405	3.62307	7.87812	0.642631	9.25967	12.8785	0.45164
308	hsa-miR-301b	105.641	58.9943	0.074452	199.289	67.4157	0.00318548	12.912	10.8535	0.243638	13.9594	9.98008	0.162219	43.8592	17.1262	0.0100819	43.6306	29.5816	0.139462	115.132	40.9788	0.00377396	20.4003	49.0421	0.674578	196.024	41.3176	1.5796e-06	199.908	44.456	6.83174e-06	107.316	45.0038	0.0131295	77.5988	26.5651	0.00318483	190.484	81.923	0.00518053	90.5644	62.3709	0.154872	18.2092	12.8822	0.155588	227.1	36.8771	4.7455e-10
309	hsa-miR-302a-3p	1.62857	33.5065	1	0.01	25.0157	1	1.44383	8.93451	0.869935	1.69919	7.24262	0.859159	2.08885	8.23793	0.799956	3.07549	14.4326	0.927522	5.18493	30.6964	1	2.25065	38.4154	1	0.01	28.547	1	0.01	18.7402	1	0.266011	24.1975	1	2.91851	16.2904	1	5.39857	37.5036	1	12.072	38.63	0.754885	0.79107	6.76952	1	0.0236029	12.7662	1
310	hsa-miR-302a-5p	1.69281	31.3205	1	2.94122	30.2883	0.943815	2.38822	9.67814	0.937074	0.957754	7.40383	0.930692	2.42679	7.52261	0.833969	3.07235	15.1363	0.889932	0.963682	25.8142	1	0.01	40.9003	1	4.3864	30.6902	0.943778	0.536724	21.0633	1	2.11613	22.6843	1	1.22079	17.1378	1	10.7761	42.693	0.964005	7.62843	35.6325	0.86874	0.0210254	7.05329	1	0.123174	10.9489	1
311	hsa-miR-302b-3p	1.7533	35.5936	1	0.01	26.0084	1	0.01	7.70749	1	1.47884	6.2533	0.839926	1.50851	6.48348	0.909818	4.53205	19.8016	0.844108	0.0518806	26.7073	1	0.01	36.8771	1	0.01	28.9789	1	0.01	18.213	1	0.01	22.8902	1	1.47875	16.9852	1	13.7363	45.7652	0.919412	4.32082	32.8282	1	0.01	6.69851	1	0.01	10.6291	1
312	hsa-miR-302b-5p	1.20122	39.8601	1	5.79657	28.8952	0.843389	0.579261	7.61327	1	0.608679	6.56226	0.943118	1.15052	6.89918	0.937869	0.089009	16.196	1	0.01	26.3467	1	0.01	40.0948	1	0.01	29.9758	1	0.01	18.0281	1	0.795273	27.3417	1	0.741726	16.736	1	9.37847	43.4321	0.887094	0.692386	31.7776	1	1.00575	7.18798	1	0.0138486	12.3442	1
313	hsa-miR-302c-3p	11.166	39.3817	0.793516	7.49665	31.0979	0.840355	3.32113	10.0162	0.760499	1.57195	5.58078	0.861317	0.01	5.05797	1	1.20686	14.9059	1	7.91411	33.5252	0.946465	0.01	41.2527	1	0.01	27.4067	1	0.01	16.5197	1	4.55253	25.5932	0.974521	8.37056	18.9714	0.742558	16.8712	48.0265	0.81714	18.446	44.1315	0.676715	0.145516	7.24752	1	0.90527	13.0518	1
314	hsa-miR-302c-5p	18.9751	48.3933	0.701165	41.4121	35.7583	0.24491	2.92949	9.56723	0.791726	3.01695	11.0656	0.798765	0.680486	6.83124	0.97148	8.03382	16.2441	0.621867	22.0775	36.7736	0.526264	9.37354	45.2235	0.881019	6.96267	30.0114	0.843317	0.632546	19.8015	1	24.8205	32.5499	0.442422	14.5845	22.6055	0.523049	8.71426	43.5782	0.982499	17.6563	38.3855	0.654329	2.13313	8.06648	0.917912	3.4852	12.2758	0.774374
315	hsa-miR-302d-3p	2.68212	37.9864	1	2.16731	25.7382	1	1.55181	8.70724	0.938681	2.39421	6.65995	0.715956	0.46097	6.70434	1	5.68531	17.3768	0.759334	0.676687	26.1383	1	0.01	34.2775	1	0.01	26.145	1	0.01	17.1159	1	1.35099	24.7848	1	1.18497	16.4753	0.97684	17.5147	46.93	0.78891	11.412	38.803	0.786688	1.83076	8.25482	0.860702	0.01	12.0314	1
316	hsa-miR-302d-5p	14.5246	38.933	0.740141	21.3089	32.0552	0.503487	1.5341	9.52495	0.95108	2.69521	7.92337	0.827247	1.14017	7.11305	0.917638	24.7693	19.0486	0.198706	4.92156	30.793	0.886416	10.3915	39.4003	0.802567	32.8112	34.2691	0.352417	25.1887	24.7753	0.305515	11.9757	29.3622	0.792824	10.5234	22.0963	0.64064	16.2086	44.4567	0.803976	26.4553	40.3908	0.500795	2.71755	10.3336	0.86919	5.59375	15.7394	0.718785
317	hsa-miR-302e	65.7534	47.6592	0.166919	89.3146	38.9986	0.0218625	14.845	13.0345	0.259042	2.71904	9.35876	0.770392	2.13964	8.72747	0.837273	24.5989	19.2323	0.186674	27.2405	35.998	0.444016	52.6629	51.7187	0.307489	96.1226	39.5736	0.0107853	63.8652	26.1357	0.0140832	50.7041	37.9799	0.178812	80.8814	29.3897	0.00501924	107.146	83.2237	0.125882	338.623	78.9147	6.47951e-06	21.6092	14.3712	0.13463	243.886	50.9824	9.46958e-07
318	hsa-miR-302f	0.0995178	35.8775	1	5.01513	29.9131	0.980161	7.40868	10.644	0.586923	0.972706	6.38465	0.878965	1.54037	7.98199	0.84752	5.6943	16.2208	0.84567	0.541008	30.2625	1	8.70906	45.6335	0.935205	77.9123	51.2773	0.12247	29.139	28.5795	0.315623	7.94785	27.0964	0.821501	0.0380136	16.2882	1	54.6264	46.6872	0.284727	48.7177	41.8841	0.205768	3.66586	7.66049	0.630737	55.6997	31.4711	0.0598563
319	hsa-miR-320a	664.926	128.357	2.24667e-07	999.101	181.705	3.69349e-08	36.1269	14.1557	0.00919171	572.491	63.2504	1.63218e-19	587.462	78.362	6.64289e-14	208.029	37.7592	3.5944e-08	109.503	34.3776	0.00239348	1153.28	188.673	8.70253e-10	63.9128	37.7607	0.0885791	57.6502	23.3936	0.0129415	268.066	42.6383	5.35512e-10	673.275	90.5452	7.61122e-14	256.213	146.54	0.0492621	517.509	124.37	1.05709e-05	188.145	40.5545	3.26361e-06	168.231	30.2703	4.85089e-08
320	hsa-miR-320b	618.027	118.38	1.78964e-07	1147.35	118.996	6.32227e-22	38.0218	14.8433	0.00919845	530.371	62.8929	3.60674e-17	492.521	74.4129	3.47429e-11	183.253	28.3483	1.64049e-10	105.669	42.2993	0.0159047	1075.34	195.477	3.42907e-08	55.588	33.3743	0.102867	42.855	27.897	0.127198	260.193	50.0863	1.39806e-07	659.957	59.9276	5.12938e-29	168.294	122.191	0.113394	408.689	89.4952	6.39567e-07	170.764	40.2646	2.04559e-05	127.524	30.3553	4.25016e-05
321	hsa-miR-320c	643.136	107.297	2.13603e-09	1137.7	118.991	1.58258e-21	36.7147	16.3341	0.0251548	539.139	85.7548	3.56425e-10	584.892	72.5899	7.33642e-16	197.132	34.9356	1.99393e-08	95.7077	35.5453	0.0084832	1099.33	172.552	1.67532e-10	51.0126	38.6342	0.157521	43.5658	26.6786	0.101807	288.812	53.8758	4.92895e-08	679.185	119.169	8.15789e-09	200.929	115.579	0.0435239	436.925	90.5258	3.35678e-07	177.789	45.0778	7.48542e-05	138.067	28.861	2.00263e-06
322	hsa-miR-320d	470.105	102.647	4.75197e-06	725.273	84.2919	1.07654e-17	19.354	11.7943	0.104443	405.293	55.1067	1.95189e-13	453.885	56.6121	1.07541e-15	157.001	29.0255	4.84296e-08	48.5766	36.9016	0.183909	887.371	153.772	6.92005e-09	23.9107	29.646	0.40833	27.4963	24.3321	0.264189	122.859	40.0013	0.00161024	537.971	72.1749	5.25593e-14	162.333	99.7009	0.0552756	219.964	79.8536	0.0031496	146.004	38.2968	0.000131419	93.8501	21.4152	2.14508e-05
323	hsa-miR-320e	466.326	86.7594	7.60372e-08	746.526	82.8383	3.68456e-19	21.6533	15.1477	0.158279	343.109	43.6494	4.54534e-15	390.096	61.0963	1.70251e-10	129.267	29.4797	9.38844e-06	52.245	37.6784	0.147259	857.894	165.467	1.93454e-07	18.1388	29.0983	0.520966	19.3384	25.1051	0.435898	127.783	40.5917	0.00125453	506.541	55.5312	1.09756e-20	57.117	67.8255	0.307558	234.068	69.0262	0.000257713	137.662	30.694	6.44768e-06	92.691	24.873	0.000249163
324	hsa-miR-323a-3p	35.8985	51.672	0.487059	32.8413	40.5282	0.416121	1.31775	8.69962	0.969816	0.444789	6.17927	1	1.18378	6.68095	0.957585	7.90228	17.8533	0.664574	16.9597	33.9042	0.60967	21.2096	53.3215	0.698172	12.0804	31.7561	0.701688	0.01	19.2551	1	3.69674	27.6295	0.94884	5.33069	21.5686	0.884956	2.98357	37.4406	1	19.3868	40.3715	0.650869	0.0943015	7.16712	1	4.16066	13.1327	0.902467
325	hsa-miR-323a-5p	75.6103	62.4705	0.225234	95.2087	55.9906	0.0864292	16.3105	14.4647	0.270544	4.36198	10.3347	0.672728	3.57478	8.83245	0.693188	27.9069	17.6053	0.112417	47.8521	39.0323	0.237089	76.7821	67.5639	0.259697	82.6079	37.3083	0.0257467	36.6611	25.9143	0.157966	15.0333	26.9445	0.590921	18.7825	21.7842	0.392738	30.3078	49.6807	0.581445	63.0855	42.5787	0.17156	5.30073	9.38846	0.570138	15.2319	15.2408	0.333018
326	hsa-miR-323b-3p	50.4544	42.905	0.237544	34.3159	37.9754	0.362745	1.47468	9.33572	0.901097	1.93963	7.72408	0.965175	0.01	6.63864	1	20.4005	18.8997	0.275708	17.5482	28.725	0.553672	43.3479	56.8	0.449355	17.2122	33.6467	0.62998	1.13333	19.4005	1	2.69885	24.1307	0.968121	18.3353	22.059	0.417823	10.6945	45.2014	0.920158	21.7569	41.7302	0.582245	0.876899	7.35303	1	8.79224	14.1975	0.536278
327	hsa-miR-323b-5p	100.738	56.4521	0.0749184	67.4578	38.2814	0.0748416	22.9074	13.5293	0.0845483	18.0922	12.0154	0.133379	22.1989	12.7309	0.0800788	48.0227	20.7391	0.0197288	25.5514	28.3291	0.383858	84.2467	51.9185	0.105091	47.812	37.0767	0.178329	32.3892	26.027	0.214258	9.14645	27.8827	0.815116	46.3154	25.0652	0.0687957	46.9898	59.2822	0.330142	121.521	51.8975	0.0125502	14.6618	13.1726	0.261432	40.4087	16.4237	0.01023
328	hsa-miR-324-3p	243.778	62.2421	8.82749e-05	208.109	60.3783	0.000595367	46.7597	15.4251	0.0023536	35.3157	22.5139	0.112673	43.7562	17.6057	0.0134173	156.986	35.9216	1.22944e-05	142.562	48.8511	0.00399436	198.865	75.7222	0.00835446	82.2186	41.1037	0.0545375	46.4997	31.6886	0.139244	100.369	40.5338	0.0112555	182.678	50.4625	0.000190892	115.487	105.095	0.201065	290.476	99.8116	0.0018769	46.5464	18.5788	0.0119047	123.274	29.5781	2.62795e-05
329	hsa-miR-324-5p	223.891	74.3297	0.00262353	210.876	57.369	0.000227717	129.504	31.3411	2.52655e-05	88.2303	23.804	0.000236541	403.028	58.6365	6.44704e-12	327.377	56.5287	5.76325e-09	295.593	52.8718	1.02831e-08	142.876	78.0195	0.0652342	151.089	51.1509	0.00481075	110.9	42.9598	0.00927714	98.7438	44.9059	0.0254341	351.25	76.4724	2.61745e-06	73.5663	72.2832	0.21315	157.728	56.3452	0.0047894	101.377	34.0729	0.0028061	187.528	48.7241	0.000122406
330	hsa-miR-325	4.4964	33.3519	0.936117	2.08621	33.289	1	0.279781	9.71834	1	0.01	6.69224	1	1.0674	6.88367	0.985809	4.13497	15.1615	0.795249	0.01	27.2134	1	26.9291	48.5962	0.580616	4.21294	33.1117	0.902156	0.109679	19.3166	1	0.01	20.3842	1	0.01	16.4923	1	3.5582	39.9614	1	5.27009	38.2974	0.967956	0.220689	7.63764	1	8.7209	15.8601	0.57644
331	hsa-miR-326	247.821	64.1473	0.000112002	261.575	54.4553	1.49093e-06	51.2349	17.5269	0.00282526	30.5302	15.5531	0.0507109	98.1467	25.0139	9.00867e-05	210.025	47.1109	6.11105e-06	169.259	44.9076	0.000111925	239.716	73.8615	0.00111492	259.962	67.0745	0.000125879	196.357	56.693	0.000540564	222.064	46.6564	2.38485e-06	414.307	66.0658	1.8775e-10	120.955	72.9062	0.0356152	630.552	149.331	8.72101e-06	240.155	49.1973	1.03981e-06	438.435	66.2938	2.14221e-11
332	hsa-miR-328	402.81	66.3612	1.2434e-09	341.449	65.1539	1.54189e-07	78.3027	21.3202	0.000173073	74.3691	34.9125	0.035236	92.4476	28.8713	0.00142662	218.922	76.2272	0.00376049	218.678	63.5972	0.000398074	405.658	93.8487	1.41677e-05	307.868	66.6372	7.1724e-06	229.193	54.9928	2.86587e-05	244.637	65.5557	0.000237456	456.306	82.241	1.32212e-08	415.692	67.7997	2.44826e-09	1117.63	201.911	8.44157e-09	449.718	73.0479	6.56166e-10	584.019	66.9901	9.24739e-19
333	hsa-miR-329	23.1859	41.064	0.573061	24.3923	29.1441	0.399856	14.3908	10.6121	0.191019	1.01136	6.07333	0.983938	0.393961	6.78246	1	18.3289	18.6747	0.322517	15.5866	32.3795	0.624932	19.5946	50.1157	0.700718	45.7028	38.0216	0.210813	32.1951	31.3979	0.306806	5.0192	26.6233	0.902305	35.7635	25.0724	0.140158	46.1649	57.271	0.301961	97.6199	65.2711	0.10609	5.54765	11.0518	0.616905	48.5487	20.6722	0.0137173
334	hsa-miR-330-3p	12.2163	39.1142	0.780197	29.979	34.9881	0.391361	18.8505	13.5429	0.150431	3.24865	8.75847	0.709175	14.3002	14.0555	0.30665	50.4144	25.777	0.0493215	31.172	33.4091	0.344935	20.5071	45.3985	0.652593	59.4684	42.7567	0.149069	41.3534	30.9004	0.181932	17.5784	28.3089	0.538997	36.1012	23.5681	0.122472	14.1113	45.2504	0.785469	44.8163	41.8257	0.268747	6.75283	10.4373	0.519729	18.3651	16.067	0.259087
335	hsa-miR-330-5p	26.6799	42.8447	0.535041	39.9497	35.3846	0.259217	16.1973	13.2927	0.235254	4.13304	9.19321	0.645023	4.04943	8.14873	0.629584	25.3098	17.8398	0.155047	35.5859	37.8689	0.348623	16.1755	43.8522	0.715834	16.283	36.0939	0.643976	17.6699	26.6076	0.510834	16.2232	32.3453	0.598434	18.9041	17.5887	0.28265	50.1547	69.8406	0.442733	54.1993	53.6181	0.320052	3.81847	8.86555	0.664094	16.3866	15.073	0.311771
336	hsa-miR-331-3p	404.862	102.317	7.52091e-05	540.087	70.3229	2.48011e-14	171.57	37.5038	2.87453e-06	87.3464	27.2815	0.00152771	628.792	62.3889	6.1915e-24	271.943	47.0638	6.62992e-09	323.078	57.7836	9.96769e-09	121.595	61.2828	0.0467278	185.806	50.0044	0.000205724	164.383	47.2879	0.000506738	193.807	56.3648	0.000405197	476.177	70.8196	1.30748e-11	172.581	118.48	0.0920068	215.493	63.886	0.000518787	124.562	25.8101	1.24076e-06	254.898	31.1411	5.23356e-16
337	hsa-miR-331-5p	5.22402	41.9398	0.921035	41.2025	35.4431	0.24127	10.5592	10.1747	0.322104	1.91391	7.2488	0.8046	3.20679	8.36032	0.725168	29.2334	20.036	0.14512	28.9731	36.6004	0.425051	13.621	48.7643	0.80286	54.8942	39.4947	0.145929	53.2553	24.2958	0.0291778	17.1611	33.7701	0.588062	23.5605	26.3281	0.376778	27.0062	54.1347	0.578301	23.491	41.3709	0.545009	4.69743	9.8435	0.637198	2.48687	14.5858	0.865969
338	hsa-miR-335-3p	9.5173	39.6734	0.81055	90.3162	49.9935	0.0709471	12.1665	13.5126	0.362493	2.84305	7.56035	0.705254	0.391033	6.1945	1	16.6766	17.1355	0.323746	12.8509	32.7579	0.6988	1.93121	39.2058	1	20.8511	32.2921	0.513724	6.54724	22.6243	0.776157	21.3428	32.4638	0.496952	64.5055	27.661	0.0215951	42.7242	49.6891	0.28674	86.7569	53.7367	0.0880857	8.67552	10.8025	0.418873	27.7986	18.9159	0.130093
339	hsa-miR-335-5p	144.795	67.1171	0.0314855	716.42	88.8981	9.28118e-16	5.96716	10.2677	0.636617	46.1329	19.1819	0.0172573	26.8223	14.2301	0.0598097	55.6449	23.8666	0.0210284	7.02763	28.9891	0.834569	217.378	68.3539	0.00138194	43.1265	37.5982	0.256286	43.7075	26.1572	0.0943022	70.1259	40.5949	0.0710167	371.798	63.2869	2.33694e-09	151.318	63.4868	0.00716023	123.39	74.6336	0.0848322	61.0006	22.0053	0.00537794	31.7731	16.2523	0.0483204
340	hsa-miR-337-3p	7.32293	35.4105	0.892783	31.2311	37.4651	0.405164	5.36327	9.76904	0.590086	1.24689	6.6355	0.857113	1.60137	7.71053	0.903509	3.42597	15.885	0.83578	0.01	23.3325	1	4.44397	38.2186	1	1.74179	30.5456	1	2.80586	20.4047	0.891099	0.297328	24.4935	1	26.1545	22.177	0.228453	47.8299	55.194	0.344945	9.95394	37.5686	0.823847	3.37972	8.31827	0.685344	0.01	13.4156	1
341	hsa-miR-337-5p	0.01	37.9671	1	7.75535	29.1542	0.842421	6.1311	11.0351	0.586338	1.2397	7.33587	0.866052	1.77735	7.7494	0.896835	11.1955	20.1878	0.5851	1.70365	26.8484	1	0.01	40.7954	1	10.1353	32.1048	0.755095	14.1719	23.5962	0.545038	0.01	25.0282	1	6.72327	20.4767	0.738123	21.1113	46.6116	0.664268	12.7411	38.2773	0.739616	1.95227	8.35531	0.918028	2.68215	13.6388	0.857108
342	hsa-miR-338-3p	838.191	109.714	2.16402e-14	343.646	71.9548	2.01329e-06	433.576	54.5049	8.35201e-16	626.192	53.6601	2.86177e-31	1145.56	145.817	4.20856e-15	1472.76	153.836	1.15271e-21	1071.77	175.274	5.51295e-10	239.311	63.7122	0.000163424	616.111	99.9732	1.33848e-09	558.502	73.3299	2.22993e-14	291.662	76.7144	0.000100897	947.522	131.569	4.13257e-13	368.565	97.1287	1.69966e-05	320.47	95.5996	0.000362495	493.837	73.8834	2.12745e-11	1060.47	80.5069	4.06169e-39
343	hsa-miR-338-5p	90.8215	40.1524	0.0238798	100.248	46.0627	0.0294012	30.501	17.3089	0.0787606	18.1435	12.6404	0.144163	24.5212	12.0493	0.0438639	59.3598	21.7056	0.00571349	43.7074	33.3246	0.171076	83.3671	61.7708	0.178389	23.4497	33.5587	0.46841	14.8171	19.9289	0.461455	57.656	33.3684	0.0802235	110.404	33.4278	0.000940733	59.1963	79.9881	0.427658	200.494	84.1918	0.00853371	27.0174	20.7955	0.191284	44.8716	19.6776	0.0221238
344	hsa-miR-339-3p	191.903	62.5207	0.00215728	218.118	51.7678	2.49617e-05	113.323	27.1635	2.37728e-05	16.5768	12.9853	0.213287	78.7724	22.7603	0.000540066	239.037	47.837	6.05527e-07	119.615	44.9737	0.00801129	288.563	72.3433	6.46826e-05	359.661	90.1775	4.75606e-05	278.941	47.0416	3.717e-09	137.693	44.3196	0.00132925	244.828	44.6559	4.95111e-08	94.2875	85.1057	0.179662	282.317	71.0586	2.99877e-05	69.2877	23.6794	0.00343415	131.74	27.6657	1.46645e-06
345	hsa-miR-339-5p	180.448	61.2177	0.00322579	252.458	51.1481	7.93653e-07	67.9031	26.8916	0.00995488	40.9779	24.4618	0.100044	108.783	28.348	0.000121077	245.223	39.9274	1.04912e-09	245.819	70.6388	0.000298927	91.4129	48.7569	0.0597365	161.932	43.5967	0.000127104	141.288	37.4525	0.000159463	135.907	41.8958	0.000881266	296.074	52.7939	3.37421e-08	162.793	88.0488	0.0277813	157.788	57.4175	0.00278473	52.7304	20.2273	0.00937387	245.31	32.7845	2.78016e-14
346	hsa-miR-340-3p	75.7014	49.1282	0.12421	185.336	42.5665	1.21443e-05	8.9067	11.6581	0.44383	17.0478	12.2799	0.169467	43.8373	20.4313	0.0327112	84.4839	23.7348	0.000405129	11.421	31.8903	0.72283	240.045	71.4762	0.000787242	42.3202	38.6802	0.277141	24.4482	30.2633	0.418281	67.2916	36.6311	0.0709045	286.276	55.1876	1.38674e-07	111.197	68.9749	0.0690787	189.487	74.1977	0.00617388	81.7943	26.6225	0.00199942	30.385	17.935	0.085165
347	hsa-miR-340-5p	1242.04	176.753	2.13004e-12	1468.71	148.488	5.19533e-23	63.2467	23.6789	0.00636098	616.502	69.6437	8.75261e-19	425.316	57.9642	2.33187e-13	863.789	105.848	3.56133e-16	400.46	70.8437	7.98848e-09	1473.84	234.353	2.9444e-10	231.172	53.8577	2.33558e-05	243.862	56.4412	1.59917e-05	821.745	94.9441	2.15007e-18	2452.82	254.122	3.76991e-22	1031.22	225.472	1.05013e-06	1263.57	261.445	6.68981e-07	973.879	88.8161	5.0685e-28	361.978	35.8997	1.00755e-22
348	hsa-miR-342-3p	885.082	170.962	2.23299e-07	5522.97	469.163	5.73582e-32	142.488	34.2668	2.32784e-05	713.871	186.136	0.000130494	319.013	58.4778	5.03732e-08	872.64	176.816	8.25559e-07	353.245	65.7739	7.83594e-08	1291.23	229.019	1.59935e-08	850.339	325.762	0.00916984	620.922	204.792	0.0024425	814.61	209.437	8.71236e-05	1986.71	233.25	1.14614e-17	840.977	187.438	1.67852e-06	1190.58	311.111	9.00041e-05	630.959	82.7855	2.4314e-14	589.692	72.3398	5.44538e-16
349	hsa-miR-342-5p	0.01	32.0047	1	86.6272	43.6514	0.0454018	1.64458	9.06052	0.858543	4.36675	10.7897	0.684107	7.51426	9.89502	0.4489	4.17265	14.316	0.793541	0.01	27.2661	1	6.32913	36.9823	0.962723	1.54188	29.7556	1	2.05652	20.8996	1	0.01	22.5261	1	20.7309	26.2216	0.442528	16.5514	42.4934	0.73981	21.4608	36.3686	0.546	4.44884	8.97143	0.62084	3.58431	14.2608	0.926042
350	hsa-miR-345-3p	9.12096	36.966	0.804824	65.2759	42.8664	0.128413	11.7433	11.2913	0.306884	4.56653	9.04479	0.608247	4.90537	11.1241	0.686158	52.8268	24.354	0.0321544	23.7347	31.1107	0.441897	56.5918	54.683	0.303727	166.497	52.1363	0.000909978	103.913	36.8297	0.00470323	20.3707	32.2607	0.522139	22.4113	22.6171	0.307174	14.0302	41.8387	0.751082	51.3599	40.9019	0.21645	4.51883	8.36156	0.583539	11.2844	16.9616	0.490858
351	hsa-miR-345-5p	458.471	95.759	1.61617e-06	299.467	70.9737	2.54611e-05	261.654	43.1968	7.22912e-10	117.609	31.5844	0.000217789	659.566	102.125	1.10997e-10	438.213	58.2848	3.49169e-14	480.842	76.6174	3.09613e-10	120.677	55.8666	0.0313808	170.601	45.7458	0.000202302	100.168	34.5696	0.00391457	200.231	46.6988	1.66937e-05	726.736	54.8628	2.18437e-40	183.18	98.9729	0.0285664	292.293	77.0298	5.98345e-05	183.915	38.2778	1.35437e-06	218.173	33.2399	2.49166e-10
352	hsa-miR-346	178.147	54.6141	0.00112872	370.153	56.796	7.29455e-11	79.0651	21.9049	0.000210398	1.46955	7.06185	0.846403	6.22747	8.98948	0.489906	223.649	39.4459	9.21913e-09	207.643	41.8127	7.78552e-07	247.624	72.9488	0.0006386	169.765	51.0246	0.000699324	102.017	48.4361	0.0350734	314.345	58.7379	7.03878e-08	414.626	66.5575	2.14324e-10	143.033	109.58	0.126342	613.695	125.804	3.18053e-07	110.119	28.2448	9.97585e-05	289.802	34.975	1.0619e-17
353	hsa-miR-361-3p	43.3776	51.9965	0.405026	135.14	41.7792	0.0012356	10.8408	11.8229	0.341643	49.5634	17.2524	0.00465568	38.0542	15.12	0.0122813	93.3379	25.4398	0.000237052	50.4788	36.477	0.144515	20.9453	42.5532	0.619987	0.01	29.0132	1	4.2144	23.3462	0.918071	29.113	30.3816	0.356531	140.67	37.0117	0.000102851	31.8526	52.9107	0.458957	24.3692	49.5215	0.606584	46.6523	20.1904	0.0201581	39.7862	18.9711	0.0354073
354	hsa-miR-361-5p	658.883	140.511	2.74273e-06	1121.22	137.438	3.81035e-16	59.4931	17.5485	0.000546918	438.417	70.7659	6.54561e-10	464.897	70.1503	3.55663e-11	362.022	63.0709	7.32075e-09	189.47	47.2128	8.14728e-05	1328.5	250.396	1.066e-07	69.727	42.862	0.103248	62.8985	32.3746	0.0494333	340.03	74.547	2.79889e-06	1254.48	110.098	2.73678e-30	439.79	138.137	0.000410513	679.211	159.147	7.38302e-06	476.498	72.6248	4.52352e-11	189.506	33.925	1.71394e-08
355	hsa-miR-362-3p	279.662	69.4895	5.62535e-05	90.75	37.5496	0.0152572	115.568	30.1004	8.9167e-05	175.58	39.3383	9.7154e-06	229.021	40.3499	1.5729e-08	642.91	87.3982	1.72162e-13	272.401	56.2245	9.94869e-07	110.804	50.3246	0.0269442	193.43	44.4031	1.46312e-05	180.81	34.3696	1.03901e-07	81.5209	39.1383	0.0311602	411.029	62.4113	2.01719e-11	208.74	101.486	0.015456	229.998	76.0278	0.00165142	177.279	40.2838	1.03477e-05	283.427	30.7973	8.63006e-20
356	hsa-miR-362-5p	148.043	57.7944	0.0104594	135.943	49.2906	0.00618679	79.8826	20.7327	8.69197e-05	72.4618	25.9934	0.00491644	234.32	41.6005	1.80367e-08	179.302	41.3484	1.48182e-05	151.65	48.1009	0.0009701	103.254	52.6367	0.0486429	64.0638	38.4498	0.102195	41.6017	33.6194	0.209135	77.2574	40.6437	0.0498844	237.823	49.8041	9.86072e-07	63.4182	65.5938	0.224581	148.513	62.5033	0.0086828	66.3759	22.2716	0.00279542	85.4065	27.1046	0.0023971
357	hsa-miR-363-3p	330.25	81.1864	4.64662e-05	585.296	61.0786	8.03255e-22	220.903	37.2542	1.808e-09	366.012	71.2109	3.1018e-07	380.747	56.3899	1.49653e-11	804.293	124.442	9.4197e-11	490.138	78.4372	3.13838e-10	154.658	61.8612	0.0122553	288.656	67.2927	2.53378e-05	293.976	52.4334	1.83244e-08	213.039	55.6282	8.61754e-05	485.564	78.4406	3.55292e-10	228.507	109.19	0.0163131	216.753	78.1293	0.00295535	146.807	36.5551	5.60701e-05	325.761	53.8334	3.04639e-09
358	hsa-miR-363-5p	8.907	34.8154	0.852364	12.2504	29.21	0.672633	3.17212	9.31199	0.73627	2.81861	7.65578	0.70816	1.11337	6.65414	0.892953	8.79718	16.2249	0.589657	0.121347	29.8584	1	2.90257	41.9423	1	7.46959	32.4556	0.856853	1.18381	19.365	1	7.82433	31.4625	0.887972	7.90546	22.2496	0.745742	3.13324	38.7225	1	9.30849	37.9903	0.816396	1.66447	8.11858	0.843595	0.12867	11.8753	1
359	hsa-miR-365a-3p	65.2792	42.3637	0.124484	139.734	45.3173	0.00215398	1.97441	9.69196	0.918458	66.0872	23.0765	0.00374532	46.1509	19.2496	0.0160373	31.547	22.7653	0.161365	11.6261	35.3549	0.742537	238.46	87.585	0.00616937	0.01	25.6876	1	0.125854	19.8386	1	97.9992	39.2049	0.0147189	262.951	61.8	1.54932e-05	310.292	79.009	9.02493e-05	209.269	67.2415	0.00224825	160.606	39.7109	5.31953e-05	62.0411	21.4222	0.00239596
360	hsa-miR-365a-5p	12.1544	38.4447	0.751993	46.6603	36.0002	0.19078	5.58105	10.6381	0.60657	7.96104	11.3394	0.471022	3.75271	8.31699	0.650556	8.13392	15.0784	0.596548	5.13137	29.3511	1	36.8019	42.7667	0.390901	36.8906	37.9151	0.329172	18.6488	25.5041	0.469282	16.9728	29.8057	0.566429	19.255	20.7209	0.35586	44.7862	53.943	0.345565	66.2639	44.7294	0.138473	5.00879	10.1132	0.619614	6.44711	15.3957	0.65122
361	hsa-miR-365b-5p	4.47656	37.6291	1	51.4855	38.712	0.183732	12.085	10.5258	0.264356	3.90697	8.38772	0.674493	3.89714	9.03428	0.664102	13.2702	18.0218	0.468027	22.3979	46.2174	0.633956	43.6661	49.4121	0.377325	59.5848	32.9756	0.0777542	46.3184	28.3759	0.105726	18.0604	30.3115	0.565274	11.9566	20.7243	0.572921	37.2287	55.8509	0.425197	40.6062	47.444	0.371743	2.61744	8.19458	0.749092	13.4025	16.1607	0.410783
362	hsa-miR-367-3p	0.01	32.3264	1	0.01	25.8692	1	1.16077	9.26446	1	0.01	6.77955	1	0.815498	7.02676	0.971216	4.69626	15.6814	0.881948	0.01	26.678	1	3.27159	38.8102	1	3.70045	31.6744	0.915682	4.47208	20.8002	0.881911	0.01	21.2918	1	2.17388	16.5617	0.98759	0.01	33.2636	1	1.96835	32.2031	1	0.270254	7.12887	1	0.799338	11.7895	1
363	hsa-miR-367-5p	3.67408	33.3633	1	1.54608	28.882	1	1.50636	10.1777	0.984001	0.0406469	7.10512	1	0.463026	6.26041	1	0.01	14.2509	1	0.956861	29.2191	1	4.79876	41.4776	1	11.4474	30.1516	0.71259	1.81586	19.3053	1	2.12891	26.2646	0.946001	0.902589	18.7949	1	0.16836	35.3933	1	0.01	33.615	1	0.187569	7.20545	1	0.01	11.2024	1
364	hsa-miR-369-3p	36.1053	47.601	0.4489	22.8087	31.2532	0.469403	0.0704619	6.58786	1	2.01443	6.64618	0.782204	1.51658	6.55654	0.88409	3.6028	14.6787	0.84617	0.01	27.0846	1	15.3756	44.4423	0.757364	0.01	28.1829	1	0.01	17.5982	1	0.0176164	26.6303	1	35.3147	28.0731	0.199128	28.2494	44.8187	0.550031	0.01	29.9241	1	4.85605	8.77272	0.582996	1.60846	11.037	0.999543
365	hsa-miR-369-5p	24.7997	38.4999	0.519472	10.5255	29.7713	0.771525	1.30858	7.87117	0.871	1.22945	7.57316	0.910064	0.983018	6.94081	0.89757	12.3013	16.1629	0.441003	6.68758	30.2438	0.907344	29.4025	47.3602	0.535208	27.2965	37.5427	0.461491	19.5153	23.8985	0.421554	9.22337	28.6298	0.747872	12.8255	20.8865	0.544785	4.35639	40.7327	0.937569	7.76617	37.5434	0.772667	1.77917	7.57224	0.813545	2.17731	13.3727	0.966456
366	hsa-miR-370	53.7495	48.8315	0.270746	50.7203	44.781	0.253129	9.10858	10.511	0.407215	3.80565	7.56091	0.623652	4.63796	7.75171	0.547445	16.1008	16.971	0.354365	30.8781	35.8907	0.378534	48.6293	53.0673	0.361681	13.1734	36.2206	0.716265	12.8495	23.1162	0.578751	27.6814	28.2511	0.324345	31.4301	22.7521	0.171551	26.2818	50.9705	0.560006	57.9151	42.6428	0.140855	7.74377	9.12421	0.399384	7.82235	12.9354	0.561545
367	hsa-miR-371a-3p	20.4142	35.3304	0.562454	12.8052	29.0535	0.656769	5.36791	9.93987	0.597178	1.95119	6.73154	0.792569	4.07923	7.25428	0.572901	11.8032	17.6974	0.500654	23.3194	31.1466	0.454273	25.7979	49.0809	0.61502	10.6742	33.0477	0.781863	2.6394	20.9603	0.915148	8.74773	29.4369	0.819584	17.7478	21.2609	0.420796	24.4718	44.3354	0.574445	18.3142	31.1611	0.561729	5.15572	8.69686	0.556243	10.546	14.4884	0.450966
368	hsa-miR-371a-5p	77.2445	50.2631	0.124095	108.782	42.4503	0.0103425	9.01213	11.1176	0.432495	10.4803	11.6024	0.355719	6.28949	7.80805	0.420708	32.2141	18.3525	0.0716066	43.7711	42.4299	0.289835	96.2071	62.7352	0.127067	62.9474	42.0209	0.119126	44.4644	29.316	0.136542	51.4215	34.1593	0.120214	52.5238	24.1562	0.0262479	30.9907	43.3391	0.468271	118.574	52.4561	0.0188357	10.3831	9.7952	0.287759	13.2082	13.5794	0.328817
369	hsa-miR-371b-3p	47.1035	41.4381	0.254696	15.9145	31.4949	0.614886	1.89732	8.8879	0.831025	3.64395	7.43658	0.616525	1.81833	6.90232	0.806031	1.81183	14.9782	1	25.3176	31.3128	0.406513	17.9113	46.8284	0.7596	0.01	21.997	1	0.01	13.9235	1	15.2133	29.9337	0.595988	19.0466	18.238	0.310555	32.3331	44.822	0.572876	17.7537	40.4884	0.690968	3.82899	8.48314	0.670048	0.939418	12.5755	1
370	hsa-miR-371b-5p	106.92	53.5614	0.0463076	359.857	59.4049	1.82596e-09	12.4786	11.9504	0.299591	47.9618	24.3588	0.0462251	11.02	9.78319	0.258906	41.4113	20.7304	0.0469959	78.4798	42.5928	0.0628596	85.6088	68.5692	0.212639	107.015	42.8328	0.0159444	65.5348	26.4278	0.0131165	84.8243	41.1562	0.0417043	95.21	23.9778	4.90938e-05	42.0127	57.9468	0.349514	161.733	54.7094	0.00190073	14.0892	9.68484	0.151266	33.424	14.1	0.0213831
371	hsa-miR-372	24.4115	37.1921	0.510556	6.8147	29.4217	0.849344	3.28263	9.10413	0.747192	1.13273	6.18751	0.990066	1.70083	6.99218	0.843008	22.3847	19.4421	0.252324	11.0517	32.3139	0.848726	22.1146	54.082	0.684253	64.0604	39.3246	0.0929508	39.7026	26.7546	0.141877	11.2163	27.1098	0.70638	7.19177	20.4647	0.746939	12.7164	39.9325	0.791029	59.5959	44.443	0.173778	1.82794	8.18157	0.849848	12.2106	14.8209	0.372005
372	hsa-miR-373-3p	19.1378	38.9641	0.622924	16.4331	32.8747	0.619569	2.71882	9.98352	0.800215	4.38932	9.82127	0.649587	0.929994	6.16834	1	9.98324	13.828	0.464202	3.76344	28.8327	0.951015	13.2902	38.7885	0.731687	9.44608	33.9882	0.810012	5.36612	19.8519	0.7872	28.4103	31.5281	0.375171	25.5608	22.9614	0.258521	22.9881	43.1678	0.603869	64.3643	52.2935	0.163843	1.48273	7.28397	0.86483	10.8185	12.396	0.39213
373	hsa-miR-373-5p	32.1826	38.9693	0.409278	35.4873	39.4524	0.364156	2.73665	8.63655	0.795644	0.80329	6.2125	0.949341	0.81467	6.19942	1	12.5431	20.361	0.533465	13.4449	30.9418	0.660355	25.3681	49.0929	0.60839	42.4097	38.2719	0.276596	32.7646	31.0507	0.294542	12.0765	26.1236	0.659936	22.2703	23.222	0.354104	12.4587	42.6534	0.815821	30.9506	44.7599	0.478121	0.477542	7.09673	1	5.77372	13.4678	0.684008
374	hsa-miR-374a-3p	9.95252	36.7385	0.78614	47.381	36.8394	0.200036	0.0361112	7.72437	1	4.01844	8.93685	0.657267	1.46759	7.44657	0.868389	3.54021	16.2715	0.972016	0.01	24.5444	1	33.7238	44.3918	0.446899	0.280394	30.1933	1	0.01	17.7241	1	20.622	29.5771	0.502751	64.7812	27.025	0.0188337	40.3493	47.3005	0.431155	25.1532	38.135	0.517347	19.7335	12.5821	0.119202	0.0933565	10.7302	1
375	hsa-miR-374a-5p	1393.61	238.921	5.61858e-09	3162.55	192.391	1.97991e-60	14.8811	12.8586	0.224153	400.401	59.7519	1.69264e-11	98.8207	28.4401	0.000508035	493.704	54.3182	7.40009e-20	450.031	102.153	6.14397e-06	1514.46	369.516	4.04212e-05	407.558	66.7518	7.81605e-10	316.711	43.3461	3.4827e-13	1450.23	147.123	6.49162e-23	3432.66	358.914	7.71713e-22	2222.1	686.539	0.000916815	2298.15	321.898	3.54919e-13	1186.14	152.4	7.6247e-15	655.423	70.806	9.25825e-21
376	hsa-miR-374b-3p	7.65604	38.3888	0.890586	6.07961	28.1789	0.913756	2.02876	11.2515	0.899784	2.60012	7.6347	0.770996	5.10595	10.8221	0.659233	91.5066	30.8356	0.00295168	0.01	26.9238	1	53.894	57.9368	0.354976	136.78	65.6023	0.028524	113.814	35.6574	0.00145276	2.22689	25.2256	1	29.4632	26.829	0.280777	4.9306	38.7416	0.942133	3.17608	41.345	1	10.7369	12.7759	0.39911	4.94868	15.3969	0.757771
377	hsa-miR-374b-5p	726.119	160.552	6.07331e-06	1779.43	341.569	1.9767e-07	19.3537	13.7443	0.143503	169.988	29.1658	7.17885e-09	292.043	47.189	6.33352e-10	553.318	51.32	2.91069e-27	204.88	56.6569	0.000214789	1555.83	303.233	2.78396e-07	119.53	43.7789	0.00486246	108.82	31.3547	0.000518255	641.612	92.0762	4.65993e-12	2168.5	198.749	5.17456e-28	1018.36	373.616	0.00440904	1026.97	243.234	1.31329e-05	776.518	81.1017	8.33354e-22	249.106	49.3484	3.0889e-07
378	hsa-miR-374c-3p	0.01	36.14	1	7.28515	26.9747	0.798041	0.330582	8.56018	1	2.40785	9.09308	0.793824	3.68329	8.45182	0.744708	62.1406	29.8463	0.0401011	1.47358	25.2533	1	37.1507	49.5741	0.456924	72.7445	49.9208	0.124631	54.2823	28.4493	0.0589801	5.1923	25.581	0.902633	13.5615	20.61	0.514787	2.87587	38.0651	1	0.660559	30.1451	1	3.53003	8.50195	0.675746	0.890924	12.8487	1
379	hsa-miR-374c-5p	657.864	122.818	8.9605e-08	1530.76	124.401	1.15937e-34	14.884	11.5843	0.200769	102.779	25.7748	7.08445e-05	194.076	35.5972	4.8862e-08	407.615	124.869	0.00107416	150.034	55.633	0.005233	1145.58	242.293	2.15178e-06	101.223	39.8389	0.00799253	101.083	33.2336	0.00220786	517.688	78.3012	2.582e-11	1665.93	175.532	1.84381e-21	795.298	288.645	0.0035033	910.398	144.004	7.32346e-11	625.388	83.5697	6.80848e-14	224.266	39.4522	2.04865e-08
380	hsa-miR-375	7.91634	32.8546	0.829267	14.3064	29.5918	0.626535	1.30424	8.61151	0.978424	0.172912	5.87806	1	0.0470632	8.21551	1	9.23906	16.7018	0.587151	10.1411	30.9352	0.766653	17.8273	46.6014	0.703633	46.1528	35.1654	0.194752	37.0425	23.5942	0.118735	11.705	30.8686	0.704105	9.74611	22.0826	0.663107	7.72011	37.7479	0.945267	12.8235	37.9918	0.74422	1.97052	7.4751	0.844965	3.5783	13.6839	0.900868
381	hsa-miR-376a-2-5p	1.66291	31.122	1	1.17961	27.3651	1	0.447818	8.17535	1	0.230958	6.6459	1	0.01	5.82436	1	2.0397	16.2524	1	0.646641	26.9283	1	8.46362	44.0843	1	2.39735	30.0341	1	0.01	16.5433	1	0.01	23.2283	1	2.54523	20.2795	1	2.49106	38.54	1	0.113799	29.955	1	0.0697795	6.38934	1	0.01	11.5151	1
382	hsa-miR-376a-3p	42.1329	43.4923	0.332863	100.554	42.6013	0.0186319	0.762544	9.26501	1	4.33755	8.89731	0.616431	0.01	5.97359	1	18.5152	17.7074	0.282602	4.84503	31.8121	1	20.8279	47.0283	0.660459	12.7134	30.6539	0.672407	4.43485	18.7302	0.860971	9.3304	29.7709	0.757873	77.6044	30.0771	0.0106452	73.7857	55.8963	0.125839	8.15372	31.5231	0.820193	5.24864	9.37586	0.579703	46.3491	18.5764	0.0102144
383	hsa-miR-376a-5p	2.43484	33.9771	1	3.31021	24.478	1	1.36119	11.017	1	0.529341	7.0474	1	0.484582	6.88188	1	0.914547	14.9411	1	0.01	26.0137	1	11.6993	42.1326	0.860894	1.27833	29.5645	1	0.01	18.6902	1	0.327391	24.0711	1	5.14171	18.5914	0.811603	7.04133	41.8033	0.996695	6.46036	36.5429	0.91076	1.35447	7.36616	0.930608	0.01	11.9337	1
384	hsa-miR-376b-3p	27.2843	37.9637	0.470847	18.0733	30.841	0.554791	0.354281	8.25842	1	0.632775	6.0426	1	1.25399	7.10683	0.859332	13.4105	18.1558	0.476871	0.01	25.5103	1	14.2097	43.987	0.753435	0.01	25.9483	1	0.01	17.9478	1	0.01	22.3925	1	27.1876	26.1298	0.316486	3.57154	42.2188	0.951348	1.30647	30.1075	1	1.83355	6.95468	0.842003	7.8664	14.6329	0.592172
385	hsa-miR-376b-5p	3.47743	32.9387	0.975637	1.84162	29.098	1	1.3293	8.28382	1	0.41127	6.25279	1	1.0856	6.50462	0.890376	1.94519	16.982	0.974032	0.01	29.7478	1	10.9543	48.8578	0.894534	0.01	29.8043	1	0.372874	17.9124	1	0.01	21.0822	1	2.50215	15.5155	0.959674	4.08253	36.5959	0.926475	2.82169	33.9835	1	0.0112622	7.85387	1	0.01	11.1948	1
386	hsa-miR-376c-3p	90.2179	42.6281	0.0339434	97.4582	33.2994	0.0034318	1.96648	9.82177	0.934936	7.11277	9.61209	0.459859	6.74239	9.88181	0.489695	96.4478	26.4436	0.000283234	0.104541	28.6541	1	47.9311	48.6212	0.326575	7.58304	29.795	0.821214	3.97177	20.634	0.894685	0.286015	25.0904	1	143.759	42.41	0.000631929	52.8842	47.937	0.276184	6.64073	37.2992	0.864644	9.77726	8.84982	0.272511	39.5413	17.6761	0.0231626
387	hsa-miR-376c-5p	1.2026	31.6641	1	0.303698	29.1953	1	0.01	7.93778	1	0.01	5.72964	1	1.38265	6.71703	0.954848	2.89567	16.1854	0.864262	0.01	24.2846	1	9.31674	45.249	0.863644	0.01	27.5911	1	0.01	18.6988	1	0.01	22.5037	1	4.27363	18.6457	0.859193	6.56119	39.4712	0.927322	3.17467	36.5476	0.943409	2.27389	7.9458	0.775457	0.01	10.6062	1
388	hsa-miR-377-3p	324.013	83.761	0.000103652	270.116	62.7332	1.47131e-05	70.6307	25.3578	0.00563688	71.3555	41.2846	0.0806334	4.39107	8.03509	0.587963	134.242	33.8362	6.83647e-05	78.8934	50.9258	0.112737	115.302	59.7187	0.0525391	673.497	159.008	1.47844e-05	970.065	181.76	8.89469e-08	197.839	52.837	0.000273639	166.797	53.4507	0.00128417	1465.36	600.312	0.0121234	848.463	151.599	5.72761e-09	31.8998	24.0936	0.186365	465.756	54.955	7.16178e-18
389	hsa-miR-377-5p	8.48264	36.3113	0.979714	10.4676	31.874	0.826784	4.24811	12.5469	0.791207	0.01	6.11776	1	2.42372	8.28952	0.78415	7.24673	17.6976	0.677147	2.13819	26.5718	1	20.1688	45.9101	0.663092	1.82588	29.1362	0.969147	1.03461	18.6075	1	4.87912	27.5571	0.971901	1.02344	14.8617	1	9.86859	40.9437	0.87089	6.39335	38.8834	0.87344	1.83274	7.41238	0.844548	3.81826	13.7835	0.805135
390	hsa-miR-378a-3p	584.877	86.2421	1.1989e-11	285.288	64.0989	1.05891e-05	104.585	34.3499	0.00177115	218.161	32.2333	1.67031e-11	677.074	102.051	3.37952e-11	152.213	38.6398	8.13659e-05	141.251	46.9204	0.0026261	406.792	90.5875	7.02653e-06	55.422	39.9095	0.157977	84.185	32.6552	0.00955813	144.343	36.195	5.93213e-05	557.176	48.5284	8.19469e-31	130.757	70.502	0.0317351	316.838	86.8815	0.000121278	184.442	39.9523	3.51212e-06	82.3216	21.0912	0.000137021
391	hsa-miR-378a-5p	82.4001	45.9804	0.073599	62.2626	36.2964	0.0850147	32.745	16.2666	0.0373126	24.9041	13.4445	0.0624881	67.5561	23.6631	0.00441063	90.3665	26.5446	0.000901652	86.8563	40.7407	0.0276212	44.2704	60.3367	0.465017	31.0414	34.6194	0.375935	25.4984	22.9721	0.267689	45.2512	30.514	0.129337	100.778	26.2574	0.000132308	40.063	56.3737	0.386004	85.4294	47.2005	0.0671383	21.8224	13.1112	0.0951329	57.8231	18.9031	0.00302688
392	hsa-miR-378b	176.18	86.7142	0.0420596	236.693	51.6758	4.76304e-06	11.8629	13.9992	0.384435	24.1362	15.9849	0.124699	16.4109	14.3725	0.253163	33.8545	17.9259	0.0547718	48.9729	37.02	0.17749	147.549	61.8187	0.0168425	89.5097	41.7837	0.0274446	97.1923	33.6894	0.00431822	137.78	38.8898	0.000543056	111.919	33.745	0.000763086	144.226	109.778	0.124129	379.662	90.4982	1.22181e-05	21.2928	15.3405	0.162431	65.1858	21.0054	0.00269595
393	hsa-miR-378c	232.391	61.4646	0.000153799	120.612	44.1056	0.00586408	31.6327	13.1552	0.0138355	72.6171	19.992	0.00026853	195.287	35.1293	2.90862e-08	76.6454	27.0428	0.00463436	52.0593	35.7719	0.156416	184.85	64.664	0.00433607	33.4931	35.1778	0.339652	53.3332	29.7765	0.0734059	53.922	33.212	0.100963	232.256	45.9646	2.20976e-07	97.0541	57.4352	0.055919	151.451	68.6529	0.0237634	71.6631	22.9881	0.00182029	42.1522	17.3834	0.0136512
394	hsa-miR-378d	333.299	69.0102	1.41581e-06	112.839	44.7355	0.0116115	68.0343	23.2226	0.00267886	109.542	28.0006	8.97007e-05	440.436	62.3167	1.75815e-12	117.26	28.1611	2.82375e-05	77.7411	43.4855	0.0709136	237.09	67.4627	0.000430552	29.8161	34.7115	0.404691	42.7185	28.4046	0.128103	50.5245	35.1513	0.137769	302.076	58.2164	2.07832e-07	83.6916	62.2615	0.0944048	133.332	60.2577	0.0164699	100.635	26.8143	0.000168058	40.1666	18.1464	0.025443
395	hsa-miR-378e	345.247	57.3614	1.80105e-09	255.94	52.3204	1.05294e-06	92.5321	28.3686	0.000961069	199.285	30.7483	7.39384e-11	427.661	70.6008	1.4261e-09	128.087	29.1082	1.29542e-05	90.432	34.4542	0.00923251	203.546	61.3691	0.000870681	53.2703	35.6562	0.129202	71.3268	30.0524	0.016758	124.179	37.5442	0.0012573	320.485	48.3399	2.5808e-11	101.495	69.5094	0.0783941	198.295	76.6868	0.00532868	123.865	28.5989	1.37044e-05	67.385	21.5586	0.00184121
396	hsa-miR-378f	246.449	71.1681	0.000523634	134.657	50.2248	0.00728766	43.7166	19.7748	0.0236266	76.4055	20.3161	0.000183627	193.5	42.5897	5.87372e-06	87.2908	29.7887	0.00306378	67.5466	39.0087	0.080302	184.139	57.8943	0.00152063	39.7681	37.8937	0.289766	41.89	27.2082	0.12671	65.4518	34.4996	0.053441	211.304	46.245	4.927e-06	56.8979	59.7856	0.278146	142.474	53.1862	0.00591675	61.4858	19.1623	0.00134321	36.692	17.8595	0.0343558
397	hsa-miR-378g	426.145	70.9389	1.98172e-09	184.544	46.3754	7.38147e-05	76.1114	30.033	0.0094856	150.587	34.8891	1.45728e-05	379.497	75.2431	4.55538e-07	116.4	35.5132	0.000966047	116.904	44.6704	0.00887936	292.645	83.9291	0.000476648	64.3971	44.6712	0.140156	73.4777	29.2595	0.0127447	91.1059	43.9913	0.0337099	363.83	56.8436	1.11682e-10	121.864	86.4228	0.0896392	229.84	83.1549	0.00533532	117.285	34.8829	0.000732437	63.7418	23.2774	0.00797493
398	hsa-miR-378h	12.1944	42.3782	0.871815	26.3855	29.77	0.374686	3.3081	10.3755	0.848278	0.540843	6.74286	1	0.01	6.71307	1	7.46639	26.3261	0.824031	5.59629	31.9166	0.964547	34.636	53.8477	0.523001	14.803	34.3901	0.668898	8.00663	23.4995	0.736713	8.44759	29.8619	0.787819	14.4056	22.0549	0.512827	23.4653	49.729	0.588162	39.4756	51.2082	0.451618	4.61034	11.287	0.687243	6.29887	15.7166	0.685414
399	hsa-miR-378i	332.897	74.6839	7.89503e-06	166.855	47.1923	0.000393575	59.5474	21.0897	0.00377816	107.896	26.4569	4.45668e-05	272.683	61.3008	8.90461e-06	100.601	28.9097	0.000447083	77.3435	38.3828	0.0411142	222.401	68.0415	0.00106234	30.6551	34.7496	0.372876	48.0581	31.4831	0.12982	86.9978	38.2639	0.0202068	309.633	46.5587	8.86741e-12	81.4749	72.3154	0.158365	163.459	62.7943	0.00528878	86.7573	24.0071	0.000270041	44.966	17.5724	0.0114196
400	hsa-miR-378j	85.4914	43.3884	0.0490967	60.1003	39.0537	0.126538	6.98491	11.7904	0.549962	2.17766	8.68743	0.810821	3.91056	9.51846	0.685059	26.5271	20.7358	0.189422	31.1878	38.6445	0.406423	61.6042	62.3052	0.324501	48.7387	42.6336	0.235012	57.4711	27.3355	0.0332491	52.1719	35.6171	0.138918	80.4834	31.1623	0.0091072	71.4816	75.9947	0.24982	147.424	66.3765	0.0341311	18.1155	11.5939	0.118795	39.5936	16.4057	0.0210243
401	hsa-miR-379-3p	1.15893	34.9751	1	5.91473	34.3992	0.897353	0.26023	9.27172	1	0.01	5.6425	1	0.01	6.17315	1	4.97244	15.6515	0.849551	7.48726	30.9853	0.966517	16.235	52.5029	0.902153	1.02832	29.4653	1	0.01	18.7677	1	3.9305	25.383	0.915202	8.68578	23.9443	0.709655	0.01	38.5519	1	4.20343	35.5166	0.962165	0.239207	8.04791	1	2.14453	12.996	1
402	hsa-miR-379-5p	6.16465	34.6817	1	32.2677	36.961	0.382953	2.11563	9.23094	0.934938	1.23185	7.77194	0.908236	0.361295	7.85956	1	3.68959	14.7505	0.847033	2.80746	27.0374	1	2.76226	48.2853	0.988597	0.655422	28.4684	1	0.659875	19.3883	1	9.14552	26.6106	0.727523	9.62923	18.3648	0.619843	1.73556	41.0202	1	11.5329	37.2318	0.793878	1.57446	7.82105	0.972027	0.522299	11.7502	1
403	hsa-miR-380-3p	0.01	32.7174	1	9.99371	33.8047	0.766716	0.01	8.9725	1	0.297311	6.27503	1	0.01	6.96851	1	3.24642	17.448	0.942485	0.01	27.0507	1	23.0718	53.3249	0.711052	3.53837	30.8079	0.985978	1.83453	18.2122	0.946786	8.03793	28.057	0.778517	2.32098	19.0623	0.981007	4.42455	37.515	0.955121	12.0141	39.9323	0.779122	0.458299	8.96349	1	0.411288	11.4525	1
404	hsa-miR-380-5p	9.12125	37.8729	0.885065	30.2357	41.611	0.508686	3.26091	10.6791	0.765167	0.631328	7.44628	1	1.89247	8.31708	0.906335	3.74351	14.1712	0.819254	7.56806	29.1127	0.838228	6.35993	38.34	1	8.46057	30.9892	0.78409	6.87458	20.1171	0.731902	15.5519	29.6276	0.589964	8.81629	19.8133	0.666866	3.50003	38.4276	1	19.8771	39.5597	0.622407	1.42819	9.45402	1	4.2003	14.9754	0.804208
405	hsa-miR-381-3p	20.6169	34.4135	0.548547	46.1224	40.841	0.256064	2.19723	9.19426	0.912653	0.0851648	6.29692	1	0.915203	8.7405	0.935363	14.8157	18.1216	0.415249	10.6743	32.1046	0.822789	39.6676	50.1295	0.432133	41.8658	32.4688	0.174353	34.1332	25.7801	0.191969	28.9533	32.5377	0.365089	68.0476	29.2481	0.0221243	14.2479	45.2319	0.868499	47.6831	41.6604	0.235123	0.0390644	7.2759	1	8.41339	14.8528	0.556774
406	hsa-miR-381-5p	21.1363	39.5002	0.594038	0.01	29.4597	1	51.7582	24.5157	0.0382848	2.25312	7.73398	0.815168	1.86299	7.82542	0.865374	1168.49	126.332	2.52331e-20	0.01	23.5378	1	822.668	241.483	0.000638396	2939.91	308.307	1.19144e-21	2421.75	263.889	3.51328e-20	0.01	23.9534	1	2.69408	18.6555	0.912479	162.436	62.8112	0.00305186	29.178	41.8311	0.455786	1.16008	8.14092	0.89385	79.4979	31.713	0.0083779
407	hsa-miR-382-3p	44.6558	43.0424	0.29947	62.5294	36.8776	0.0883909	11.2406	10.7594	0.297898	13.5815	15.8181	0.397095	7.8221	10.4739	0.453001	22.6471	22.2123	0.309986	21.9101	35.8868	0.538037	47.912	68.8155	0.488044	29.1661	37.9422	0.431518	23.97	22.5051	0.28885	35.9378	31.5648	0.228691	80.3063	31.2537	0.0111027	33.7838	58.6982	0.476016	155.176	58.3232	0.00485278	13.5247	12.9002	0.29512	48.9189	20.5642	0.0178094
408	hsa-miR-382-5p	163.896	51.0587	0.00136091	105.288	45.2509	0.0199509	31.1701	15.7031	0.0435986	34.3497	11.5193	0.00295238	73.7457	21.5067	0.000598424	73.3156	21.7214	0.000635271	69.5584	40.2236	0.0695578	83.6874	52.0847	0.108771	58.7681	37.0027	0.117628	62.3488	26.8915	0.0215937	60.7542	35.3293	0.0918333	109.894	30.0614	0.000226323	88.2797	67.496	0.116894	313.178	89.1188	0.000202807	32.7691	14.9151	0.0278981	77.5715	18.6203	0.000109013
409	hsa-miR-383	44.5066	45.4237	0.328529	57.4484	35.8221	0.108	8.49639	11.1839	0.445388	12.2596	10.6847	0.247901	8.92336	10.2474	0.385231	26.426	22.7233	0.234483	15.997	34.4717	0.633959	56.6895	49.6952	0.255885	53.7985	35.712	0.12449	30.9165	22.8315	0.17613	37.7577	32.448	0.242782	39.7048	26.0221	0.116367	18.9595	43.1369	0.677607	102.933	45.5448	0.036101	4.16369	10.4255	0.718549	12.6421	15.9476	0.429369
410	hsa-miR-384	0.01	34.2171	1	0.01	28.6592	1	0.01	8.95579	1	0.177269	8.00151	1	0.01	5.11859	1	1.5647	13.6316	1	0.01	26.0507	1	0.01	40.5117	1	1.55295	29.2511	1	0.01	19.0841	1	0.01	21.8885	1	0.01	16.048	1	0.01	34.5505	1	1.25999	35.3168	1	2.26314	9.88402	1	0.01	12.2449	1
411	hsa-miR-409-3p	7.99224	32.7354	0.853009	54.8315	35.5013	0.122613	14.544	10.9319	0.196729	0.838032	5.6153	0.8793	2.78066	8.1893	0.734907	35.5361	18.4427	0.0601306	21.5148	30.8084	0.48926	35.4573	56.5691	0.548369	106.848	58.5325	0.0591474	89.8837	30.5327	0.0031815	25.1588	30.5883	0.412742	20.7794	17.9902	0.269495	27.1561	50.6727	0.63322	36.9081	35.5252	0.30145	6.53609	9.0157	0.470301	11.7597	15.5795	0.452806
412	hsa-miR-409-5p	0.01	33.2001	1	7.77981	31.1772	0.857092	10.8016	14.9553	0.466746	1.21079	6.68636	0.979265	0.697193	5.98072	0.907579	13.7914	14.5236	0.314227	3.22676	28.7214	0.989351	13.4871	44.0557	0.862393	49.0679	41.5248	0.234405	25.5753	24.5622	0.301487	1.43521	27.719	1	5.4347	17.4972	0.775091	23.6449	53.2151	0.650319	24.4955	39.4446	0.557098	0.0263239	7.27064	1	4.44856	13.6519	0.812117
413	hsa-miR-410	4.23062	37.9903	0.930377	3.68958	28.3921	0.934537	6.71598	11.1704	0.552254	0.554537	6.67832	0.987899	0.922698	5.96909	0.988979	11.8536	16.0559	0.455085	3.42774	30.5125	1	9.65219	38.0144	1	3.33671	30.7883	0.956942	1.85695	20.0623	0.942146	7.69326	25.2491	0.804992	15.3723	17.7597	0.379003	14.7993	41.0626	0.770712	12.4955	38.2518	0.753169	1.84687	7.74941	0.95939	6.26207	13.4664	0.636363
414	hsa-miR-411-3p	12.1792	37.2011	0.74368	30.6334	31.8569	0.336474	7.33774	11.5948	0.526411	0.01	5.56092	1	2.03451	7.54927	0.787925	19.1867	23.2343	0.402031	32.4094	40.1216	0.39187	21.5917	45.7743	0.639509	39.364	36.7228	0.285727	14.6007	21.4547	0.495119	36.1477	37.5063	0.3382	100.648	35.0683	0.00322665	24.3181	50.6209	0.56495	108.428	48.8511	0.0306492	15.4881	14.4303	0.28718	70.0006	26.3878	0.00599238
415	hsa-miR-411-5p	2.26984	31.4289	1	5.93644	28.6702	0.83702	0.789233	9.25881	0.953052	0.554905	7.05883	1	0.933072	6.85573	0.90837	3.82267	14.5614	0.867474	0.01	29.0517	1	4.77893	36.6428	1	4.12193	28.7079	0.918788	1.03935	18.654	0.95561	3.64832	25.3357	0.970363	8.81251	20.1933	0.706589	9.43815	41.1113	0.899856	10.4793	34.4412	0.866205	0.509486	7.99918	1	1.36176	11.7946	1
416	hsa-miR-412	26.8654	46.1939	0.596487	13.3323	33.391	0.692269	14.1008	9.89378	0.15543	0.419813	6.22341	1	1.2396	6.68637	1	38.8757	19.6918	0.0492494	29.4724	35.8218	0.406888	6.73934	38.5635	0.974766	47.844	38.1832	0.201215	33.3673	26.1878	0.204487	31.6056	35.0369	0.380138	58.3298	34.9018	0.0951477	53.2572	69.0926	0.338736	174.136	73.546	0.00989219	4.44714	9.1552	0.630527	93.7685	32.7608	0.00265439
417	hsa-miR-421	60.267	44.1839	0.171643	107.217	45.0895	0.0179223	11.2341	10.4239	0.285605	21.7155	11.2326	0.0524804	54.1699	21.6362	0.0121529	74.995	33.048	0.022444	13.2819	28.8451	0.650325	172.208	55.9199	0.00212126	245.266	154.573	0.112922	138.983	110.27	0.206734	52.9689	34.2159	0.120193	156.623	37.3764	2.46261e-05	71.8814	47.1426	0.103298	105.003	80.0719	0.171005	53.1403	20.8151	0.0105652	35.7077	19.6059	0.0656861
418	hsa-miR-422a	329.79	98.3569	0.000815419	337.105	62.8828	8.68507e-08	23.3104	13.7642	0.0996032	26.4275	16.3687	0.111257	31.1785	15.4748	0.0415975	45.6229	20.1335	0.0208719	112.721	40.0581	0.00595165	149.31	52.8458	0.00451341	146.802	46.3342	0.00143854	179.009	44.9536	6.84191e-05	229.337	65.3138	0.00030173	233.956	42.9525	3.4331e-08	266.549	152.394	0.052265	576.624	144.687	2.73264e-05	67.5161	20.7489	0.00131519	150.81	33.2584	1.79423e-06
419	hsa-miR-423-3p	79.1018	50.4566	0.116954	101.725	42.1089	0.0158335	6.95392	10.7216	0.53661	12.3786	8.78645	0.156467	7.70179	8.09985	0.337939	130.836	44.2936	0.00289916	84.4119	43.9305	0.0554175	81.0319	61.0584	0.188573	56.1842	55.95	0.316297	36.5515	25.6441	0.149519	63.9998	35.5033	0.0630605	122.785	36.6532	0.000712257	77.9315	80.9989	0.234965	97.387	56.0517	0.0867703	22.815	14.215	0.108876	63.5757	18.5937	0.000327886
420	hsa-miR-423-5p	393.981	83.8332	2.64768e-06	461.557	89.8609	3.24447e-07	145.227	25.8535	8.01931e-09	174.663	31.531	3.60364e-08	285.173	55.4234	2.81087e-07	2299.67	142.494	1.84136e-58	128.821	51.5289	0.00990524	2361.35	344.687	7.31207e-12	5684.29	462.06	1.33343e-34	4094.28	323.694	9.97063e-37	277.035	78.9442	0.000325275	434.976	70.3853	6.18729e-10	237.848	92.0851	0.00255335	499.127	104.637	2.76211e-07	161.993	30.0738	6.89496e-08	311.818	37.7293	6.58421e-17
421	hsa-miR-424-3p	33.2801	42.2542	0.430109	75.9851	39.8969	0.0551809	17.3751	11.8007	0.138191	10.9228	10.4498	0.293408	9.34496	10.7718	0.387246	41.1555	19.154	0.0324624	26.3792	35.2955	0.453663	85.6344	51.7391	0.100337	53.7053	43.346	0.205806	31.0226	28.1295	0.27452	42.8203	27.8948	0.12479	72.3148	37.8077	0.0638478	25.8845	50.4232	0.623689	70.4492	47.0294	0.12842	21.5085	12.955	0.0976736	16.7424	14.9732	0.242073
422	hsa-miR-424-5p	1877.01	258.191	3.56047e-13	989.478	110.173	4.06198e-19	137.384	28.6925	1.07815e-06	1392.29	154.823	2.96633e-19	531.92	67.7731	4.49787e-15	1635.7	126.531	5.21964e-38	481.61	84.8776	6.18331e-09	1796.23	234.057	1.43361e-14	444.477	74.5616	1.77362e-09	390.447	67.6056	5.74591e-09	1492.63	191.267	3.51761e-15	3507.53	260.615	1.38237e-41	1751.17	441.949	4.20635e-05	2286.42	370.737	3.3504e-10	1618.58	162.307	1.84202e-23	840.327	67.2014	3.71789e-36
423	hsa-miR-425-3p	69.4906	42.3296	0.0995731	75.4358	42.533	0.0785611	15.6243	13.0905	0.250281	23.8064	16.573	0.146358	97.9684	27.5476	0.000393564	79.4822	33.7617	0.0205523	73.8914	37.4447	0.0424805	25.9553	46.9686	0.600114	0.01	29.1787	1	3.33249	23.9399	0.989747	38.9937	30.7713	0.219768	96.4298	34.9366	0.00738604	48.3108	50.4189	0.260146	74.53	57.7407	0.210567	16.6222	14.2999	0.238022	43.5831	21.1211	0.0369205
424	hsa-miR-425-5p	1946.44	357.767	5.21289e-08	1495.82	138.657	5.66595e-27	747.939	156.213	1.46741e-06	2041.47	355.29	9.53532e-09	2114.89	252.912	6.34597e-17	4332.71	345.873	5.75921e-36	1964.47	226.74	2.03595e-18	1874.19	300.131	3.9778e-10	1476.66	144.553	5.22951e-24	1378.36	180.898	2.16385e-14	1141.01	136.434	1.81683e-17	3543.53	285.946	1.35797e-35	1679.86	368.835	2.0002e-06	1505.3	412.412	0.000207809	1747.73	183.991	1.85705e-21	1881.41	145.402	2.0793e-38
425	hsa-miR-429	1.01346	34.077	1	4.30342	26.4394	0.882441	1.75478	9.75365	0.8823	5.94987	9.10435	0.566331	0.842736	6.96237	1	1.61826	13.2942	1	1.40061	25.4874	1	11.1793	42.1057	1	0.01	30.8094	1	0.01	18.2987	1	1.7858	25.9674	1	12.7208	21.9617	0.607957	0.582864	39.6722	1	11.6349	35.367	0.766522	2.49054	7.39128	0.804068	3.20306	13.966	0.821402
426	hsa-miR-431-3p	4.45454	31.3363	1	30.0956	36.0446	0.403815	15.3567	12.4332	0.215499	1.26145	7.52034	0.991642	5.0031	8.73952	0.573691	37.0452	20.3768	0.0703453	19.3363	33.0705	0.547604	35.6205	43.6591	0.41734	90.7227	36.2953	0.0125747	60.8216	32.6368	0.0654026	25.7077	28.1242	0.343197	16.1089	21.7809	0.464806	34.023	52.7918	0.445936	44.3706	43.5609	0.339491	2.78584	8.31174	0.760731	16.4999	18.031	0.360706
427	hsa-miR-431-5p	0.205177	34.504	1	38.9202	37.6527	0.298164	6.85996	12.0207	0.582627	0.240799	6.79439	1	1.78542	8.63758	0.871434	19.2234	18.7281	0.288598	13.3349	34.7412	0.703888	1.28231	40.52	1	62.1331	39.5219	0.101832	36.8474	23.7696	0.120445	30.2643	34.3196	0.365227	13.7374	24.3023	0.565172	24.7339	44.5894	0.576287	26.5959	41.8435	0.527308	2.13543	8.93921	0.812803	13.624	13.5389	0.327637
428	hsa-miR-432-3p	76.8144	46.2057	0.0961776	120.632	47.2796	0.0102397	26.2927	16.7616	0.109072	1.2197	8.79788	0.916712	2.49959	8.22719	0.766223	68.0004	25.9495	0.00865174	66.085	39.7012	0.0977843	62.7752	54.2121	0.248047	88.026	36.6343	0.0192173	49.7564	30.3876	0.10163	104.375	39.658	0.00632278	154.564	35.3262	8.83793e-06	51.5634	67.543	0.330847	218.181	79.1051	0.00278856	45.3097	21.3541	0.0351746	101.161	25.0618	1.98277e-05
429	hsa-miR-432-5p	62.1086	45.9238	0.17615	80.2048	37.4998	0.0320772	17.834	17.1445	0.298942	6.9946	11.1088	0.517369	9.03908	8.43412	0.28477	78.7628	23.0876	0.000702292	49.4221	38.6177	0.172861	53.9921	54.9697	0.325174	48.4133	32.9259	0.131321	54.2862	29.5001	0.0648197	59.8187	40.7271	0.12203	128.389	41.0758	0.00172881	56.0999	52.2047	0.215767	164.149	67.0206	0.00682177	14.5942	14.4158	0.305241	37.3199	19.5596	0.0425258
430	hsa-miR-433	11.7304	36.7129	0.748718	14.9772	31.1355	0.630897	1.72439	12.2974	0.8941	0.0438849	6.19961	1	0.973113	6.2541	0.941228	26.4507	19.8862	0.172225	15.7392	32.3373	0.618889	5.11908	41.1082	1	129.317	43.8077	0.00462451	59.405	30.7603	0.0580504	22.6073	28.1068	0.403627	25.7482	22.9191	0.264775	10.6708	42.0354	0.796655	41.8483	38.3831	0.257354	7.83644	11.3923	0.490985	18.8635	16.6785	0.230943
431	hsa-miR-448	4.57834	40.2559	1	13.6858	36.6033	0.705357	1.38591	10.158	1	0.790205	7.35502	1	0.570319	8.65272	1	1.12355	12.2127	1	3.1829	28.4213	0.980409	13.6626	43.4951	0.821419	0.01	29.8986	1	0.01	18.7017	1	2.89934	25.1603	1	5.45138	19.3752	0.782457	0.01	36.1863	1	10.9841	36.3538	0.822648	1.70958	7.91201	0.861085	0.10584	11.0983	1
432	hsa-miR-449a	0.672314	35.041	1	11.9591	34.7	0.735654	0.51283	7.80008	1	0.639074	7.64245	1	0.422084	6.47962	1	6.06861	16.5669	0.74162	0.01	27.9108	1	14.9488	44.8239	0.788657	10.1149	33.7126	0.77647	7.80427	22.6887	0.730398	1.91525	25.7821	1	4.65484	18.1733	0.798263	0.82465	36.6149	1	10.4576	37.3203	0.799268	0.01	6.63156	1	0.327961	12.8057	1
433	hsa-miR-449b-3p	173.688	65.6409	0.00819395	177.88	45.3845	9.36221e-05	22.8772	13.2103	0.0704833	10.076	8.72531	0.246738	13.4534	12.7608	0.293173	59.2502	24.9315	0.0183542	95.563	40.6582	0.0203842	195.99	103.47	0.0566138	120.616	46.0635	0.00723438	81.8813	30.3679	0.00660058	101.548	49.0118	0.0334152	142.939	37.6144	7.8445e-05	536.128	336.521	0.0934815	473.277	120.343	2.93626e-05	65.5652	21.6795	0.00229593	230.709	41.4624	1.13339e-08
434	hsa-miR-449b-5p	11.4217	39.8434	0.77661	19.7761	31.6248	0.533371	2.65554	8.65329	0.750784	4.25935	15.3295	0.783103	1.56254	7.91126	0.911983	0.762762	12.7375	1	7.77434	30.7585	0.838182	25.6975	39.955	0.523791	5.759	30.4844	0.863031	3.27146	22.823	0.93591	0.42387	27.0025	1	16.5249	24.9783	0.517237	2.34649	37.7798	1	9.09942	35.7438	0.805803	0.01	6.50508	1	0.0804567	12.8946	1
435	hsa-miR-449c-3p	249.427	66.8673	0.000196722	258.651	59.3133	1.34166e-05	11.0812	9.6838	0.263788	29.5962	12.3271	0.0153072	14.0125	13.6695	0.301805	33.3708	19.0962	0.0742164	56.7765	32.3455	0.074075	300.347	104.902	0.00397508	99.1401	49.808	0.0388876	60.9892	31.2051	0.0527165	244.114	43.9928	1.46101e-08	980.15	130.009	2.35603e-14	288.589	234.731	0.185263	367.664	128.754	0.00496475	51.948	19.9977	0.00916012	257.876	46.4701	2.44149e-08
436	hsa-miR-449c-5p	28.6386	43.0123	0.504854	39.0753	37.6052	0.296885	7.14318	10.2746	0.497858	3.09961	7.64112	0.791115	0.666384	7.45399	0.970078	20.0172	19.0808	0.283084	12.8575	29.2562	0.664603	39.8762	45.3473	0.380182	52.5169	34.7323	0.129224	21.124	21.9015	0.335948	8.4871	30.3447	0.881046	20.169	21.2705	0.368141	4.06734	37.3976	1	42.0924	42.3064	0.31724	0.0910386	6.89167	1	10.4312	14.419	0.495571
437	hsa-miR-450a-3p	9.76854	39.6149	0.829045	0.898988	28.1258	1	0.01	8.04553	1	0.0693396	6.96366	1	1.04494	7.52548	0.998125	1.23907	13.8143	0.990164	0.01	21.8385	1	3.88846	38.7237	1	2.12018	30.4346	1	0.01	17.4146	1	0.01	24.1518	1	1.9071	16.2217	1	0.01	35.4425	1	3.92357	34.6714	1	0.937619	8.00272	1	0.01	12.245	1
438	hsa-miR-450a-5p	55.8705	51.2604	0.276216	50.7711	48.8965	0.293645	1.58247	10.4974	1	19.2503	15.3046	0.215041	20.5849	13.1392	0.116617	42.0219	22.8165	0.0683404	0.01	24.3766	1	52.5308	49.7173	0.287727	17.4541	31.0968	0.563243	4.39153	21.9369	0.875319	74.906	37.8398	0.0412337	192.656	42.1893	3.61532e-06	18.3964	47.5123	0.754337	97.4587	54.3016	0.0426515	75.4277	23.3592	0.00117553	22.4106	17.3679	0.179941
439	hsa-miR-450b-3p	10.2663	39.1476	0.792875	9.79676	29.8394	0.802487	0.01	9.50928	1	0.01	5.89823	1	0.328847	7.07972	1	1.89794	15.2971	1	0.100426	26.4117	1	12.0794	43.9226	0.918033	4.6146	30.0097	0.881092	0.01	17.4698	1	3.60614	25.4432	1	9.586	21.7021	0.674912	0.01	35.8606	1	9.78925	37.1915	0.806876	1.60474	8.24277	1	2.65596	14.5819	1
440	hsa-miR-450b-5p	31.2624	47.4903	0.510412	14.8142	32.6682	0.649555	0.01	9.46102	1	1.10201	6.82144	0.872314	1.97863	7.9005	0.817131	1.63732	15.9981	1	0.01	26.6479	1	10.1317	40.2212	0.809271	0.01	27.6101	1	0.01	17.5185	1	11.4303	32.8931	0.719683	44.9655	25.0618	0.0648683	6.71209	39.7426	0.937113	40.9594	42.6619	0.290352	11.1946	9.48006	0.238576	1.04813	12.066	1
441	hsa-miR-451a	1715.35	210.091	3.16063e-16	1679.62	167.546	1.68638e-23	134.572	28.5151	1.33758e-06	657.334	68.548	1.09478e-21	503.058	95.5459	1.37624e-07	586.778	95.299	7.71909e-10	74.3392	42.8771	0.0708232	531.867	103.631	2.6859e-07	306.695	54.9421	3.72111e-08	337.94	68.3506	7.67057e-07	147.339	43.5952	0.00060721	662.865	78.3405	2.16986e-17	896.663	175.463	1.14562e-06	78.555	55.2266	0.132415	140.217	28.5772	9.18058e-07	491.638	54.2186	2.10349e-20
442	hsa-miR-451b	0.144609	30.0441	1	9.20762	31.8517	0.771117	2.66049	10.4162	0.813485	0.368688	7.52198	1	0.711339	7.30224	1	11.6065	18.6363	0.532115	5.58624	29.966	0.943432	7.68681	42.1939	0.861442	53.9519	39.76	0.168818	25.1569	24.5108	0.303154	11.3965	27.9369	0.680262	4.06307	18.3419	0.821723	1.9799	33.8339	1	116.803	60.2958	0.0505771	0.01	6.68443	1	34.0848	22.7103	0.113605
443	hsa-miR-452-3p	1.68728	33.4502	1	0.01	26.5906	1	4.34177	9.33729	0.665391	0.665472	7.04536	0.989105	1.78137	6.22813	0.927026	0.742507	15.0779	1	1.10066	25.0608	1	0.499972	39.9627	1	1.85227	27.9962	1	0.97851	19.4383	1	1.60589	24.6873	1	2.07036	16.9235	1	2.5583	37.8111	1	15.537	36.8823	0.677744	0.732585	6.45625	1	2.79563	14.0756	0.94801
444	hsa-miR-452-5p	0.134746	34.3495	1	0.01	27.877	1	2.98826	9.67817	0.814764	0.01	5.50189	1	1.69982	9.31504	1	10.7003	16.699	0.514966	0.138482	25.5634	1	6.78118	42.292	0.963711	63.0988	40.0924	0.100326	33.9431	23.5209	0.146753	4.92823	29.0567	0.886083	0.90323	18.8625	1	0.01	36.3667	1	10.5189	39.0287	0.809251	1.3465	8.04138	1	1.70809	12.1683	1
445	hsa-miR-454-3p	287.572	76.3474	0.00016576	684.322	89.75	3.49155e-14	10.6234	11.6621	0.362826	80.9888	20.5376	6.93616e-05	122.773	29.7591	3.76721e-05	125.946	29.4229	1.23085e-05	65.6962	37.601	0.0757423	579.852	112.092	2.17046e-07	20.3918	36.071	0.556115	18.751	24.2569	0.435481	353.955	59.897	2.04785e-09	881.041	87.707	9.83281e-24	154.624	103.792	0.0800829	360.305	125.266	0.00220066	221.243	34.8977	2.03429e-10	57.8043	18.1678	0.00171634
446	hsa-miR-454-5p	39.985	45.1726	0.378011	131.277	46.8259	0.00524224	5.32081	10.4409	0.599283	2.00212	8.45347	0.849146	2.08288	8.06838	0.840455	4.22103	16.3811	0.799123	18.0026	34.5486	0.582843	56.8677	55.9041	0.309506	21.6928	35.5227	0.535792	14.2224	25.2143	0.575238	157.304	49.0938	0.0010606	327.737	65.2262	4.21401e-07	18.7817	53.7971	0.707777	117.807	56.6143	0.0184231	8.59261	9.32856	0.351286	26.7486	21.2674	0.170469
447	hsa-miR-455-3p	13.893	42.8864	0.746136	32.8312	41.8575	0.429802	2.89239	9.75098	0.76862	1.65111	7.22317	0.817983	0.671219	7.42157	1	7.75179	15.3636	0.614294	30.8455	32.9351	0.354339	14.2148	46.1712	0.873516	40.4592	43.4487	0.345016	21.0059	22.3919	0.355363	7.42437	27.2436	0.786153	8.68244	18.3185	0.650647	1.19091	40.1647	1	35.459	40.59	0.357455	0.382053	7.5017	0.994966	9.0658	17.9558	0.594287
448	hsa-miR-455-5p	2.45605	41.7677	0.989025	13.5348	37.2753	0.729008	0.619786	8.14974	1	0.01	6.21862	1	0.580162	7.91785	1	0.01	13.7025	1	5.81007	27.1623	0.870715	2.65942	40.1875	1	0.130664	29.0076	1	0.01	19.8015	1	2.60349	24.3113	1	2.98936	18.9058	0.954592	0.01	33.973	1	8.70487	43.1369	0.850683	0.846694	7.90334	0.945638	0.718529	12.4439	1
449	hsa-miR-466	1159.86	174.565	3.08844e-11	1102.47	128.976	1.56852e-17	573.367	98.9484	5.21622e-09	582.045	72.7948	1.24773e-15	362.43	64.2473	1.64285e-08	751.076	101.307	1.25398e-13	514.133	122.697	1.66812e-05	713.287	125.142	1.13591e-08	644.022	75.171	1.75625e-18	600.807	127.31	2.41761e-06	725.192	124.846	3.29717e-09	1182.41	121.937	3.13506e-22	694.295	121.421	1.28112e-07	1776.69	246.146	6.5877e-13	617.006	81.6086	3.81644e-14	764.565	73.2356	3.08043e-26
450	hsa-miR-483-3p	431.494	99.173	1.38908e-05	434.402	82.5265	1.56957e-07	58.9402	27.0252	0.0248486	44.4225	19.2044	0.0206348	50.3472	21.4512	0.0191661	334.11	53.1546	3.76543e-10	262.23	69.4397	9.01489e-05	377.877	122.492	0.0019302	421.284	57.8858	2.65936e-13	347.191	66.4762	1.36781e-07	405.802	68.3739	1.91461e-09	604.773	101.439	1.45795e-09	639.012	101.992	1.07185e-11	1099.09	176.54	9.81778e-11	457.389	76.2844	1.80129e-09	596.151	85.4545	9.77976e-13
451	hsa-miR-483-5p	974.542	178.655	5.02489e-08	1146.84	143.849	1.56508e-15	217.79	35.5487	3.41946e-10	526.713	181.121	0.00354511	176.778	37.0515	1.98506e-06	325.522	43.9926	8.67757e-14	438.041	95.7659	2.34031e-06	626.535	130.571	1.48087e-06	385.007	93.9297	2.17877e-05	386.751	47.0455	1.3253e-16	1026.73	111.013	9.66974e-21	830.489	91.1134	4.19921e-20	552.461	199.366	0.00262119	2069.84	362.889	5.05042e-09	239.347	40.6169	3.55646e-09	671.34	74.4868	3.04038e-20
452	hsa-miR-484	427.357	95.2638	7.16063e-06	598.41	89.446	2.84228e-11	122.77	32.112	8.68517e-05	735.692	90.8214	6.63852e-16	583.893	64.331	1.03325e-19	828.101	117.644	2.36639e-12	532.771	116.28	2.7e-06	415.812	98.4776	2.26174e-05	265.716	48.4906	4.24408e-08	195.881	36.8893	7.61118e-08	309.6	55.5761	1.30469e-08	904.512	92.8955	2.94341e-22	410.973	98.477	1.15185e-06	320.737	77.5301	7.94982e-06	461.727	115.325	5.95009e-05	279.584	42.4925	9.70419e-11
453	hsa-miR-485-3p	899.79	155.232	6.91298e-09	669.143	111.224	2.11461e-09	70.4697	26.795	0.00773025	238.932	42.1036	1.30191e-08	283.79	47.5973	2.65941e-09	729.597	82.2851	5.72448e-19	199.792	56.5951	0.000267163	736.665	142.118	1.97482e-07	260.365	58.5336	1.47703e-05	205.014	49.7076	3.51127e-05	628.795	108.109	3.92038e-09	2433.61	217.88	3.59449e-29	924.695	245.824	5.98165e-05	807.203	201.181	2.84989e-05	293.339	59.6248	8.18178e-07	646.022	86.3685	2.49479e-14
454	hsa-miR-485-5p	5.08587	34.7867	0.883627	14.578	33.3972	0.66163	14.7456	11.3167	0.189641	0.0647039	6.57004	1	2.96747	8.41251	0.722506	17.3727	20.9383	0.392003	13.0831	31.6562	0.665595	13.6401	44.7451	0.788491	33.4783	36.6098	0.344582	22.4852	24.746	0.360455	8.78408	29.4389	0.796691	9.23142	24.2788	0.699117	14.6459	45.1094	0.723706	38.2299	45.3216	0.372398	4.36711	11.7774	0.735363	11.8953	14.3923	0.401096
455	hsa-miR-486-3p	25.6039	39.004	0.511569	103.134	50.1765	0.039281	22.6152	16.6231	0.174644	9.8806	9.32723	0.28787	27.8397	12.8717	0.0311318	235.346	40.7336	8.33658e-09	6.1776	31.7161	0.970121	28.809	44.4932	0.518231	816.289	157.224	1.15922e-07	721.368	85.7681	4.97299e-17	19.8942	28.0465	0.48004	36.7764	22.4593	0.10035	123.749	78.034	0.0594335	55.8863	39.3581	0.156557	7.98049	11.1831	0.47985	107.292	34.2941	0.0010614
456	hsa-miR-486-5p	84.5564	42.2597	0.0456718	255.629	62.5571	5.00698e-05	8.48514	12.5246	0.51543	4.46826	8.13884	0.590852	35.1227	14.5585	0.015835	51.2169	29.8781	0.0847425	30.684	34.3325	0.356997	69.2277	56.2849	0.220727	0.01	24.372	1	0.01	16.5838	1	40.4796	36.0988	0.246307	94.2046	35.0184	0.00742012	103.09	61.718	0.0401497	57.7997	45.6003	0.213955	10.4077	10.1412	0.30361	23.1601	17.3069	0.204146
457	hsa-miR-487a	3.46865	35.2218	1	1.55729	30.7093	1	1.08727	8.30754	1	0.01	5.90084	1	1.29501	7.35602	0.937876	3.1065	14.1923	0.87472	0.01	27.0593	1	1.43474	42.392	1	3.51982	27.8182	0.906813	2.13299	18.6159	0.942146	3.50156	28.0185	0.986519	8.27444	22.3758	0.726076	7.08685	40.1881	0.907945	12.2306	39.1365	0.84064	2.15163	9.56105	0.836678	1.69747	14.2223	0.966261
458	hsa-miR-487b	27.8876	45.1477	0.537198	30.9261	36.3456	0.394533	3.50538	10.3681	0.736279	1.03491	6.77193	0.930885	1.17614	6.81199	1	17.0253	15.4844	0.269993	2.35974	29.5575	1	12.9158	44.0531	0.770068	21.179	31.3552	0.510729	16.7419	22.2536	0.454895	15.6916	27.7381	0.570634	57.795	27.6472	0.0326209	21.3476	42.1805	0.601481	60.0998	44.6654	0.193728	2.89822	8.06804	0.720415	14.0012	15.4989	0.350334
459	hsa-miR-488-3p	0.01	27.975	1	0.01	25.2524	1	0.958222	9.69995	1	0.01	6.53693	1	3.07671	8.01278	0.780818	0.553768	14.8909	1	0.01	28.751	1	0.01	42.1729	1	12.7369	31.0442	0.690525	10.8376	20.9665	0.612288	2.07449	25.3608	1	0.445537	17.9249	1	2.14727	39.6588	1	3.20876	34.4124	0.960907	0.0695227	7.39434	1	0.256744	12.198	1
460	hsa-miR-488-5p	3.00315	34.2435	1	0.625092	29.1069	1	3.76882	9.69988	0.699779	0.01	6.32176	1	1.99199	7.83015	0.812705	14.6125	16.7756	0.379087	7.99929	31.3533	0.806529	0.505063	41.9696	1	71.5025	36.9882	0.0615629	41.462	26.5865	0.118683	8.59985	26.8008	0.797095	12.6143	21.045	0.545528	15.6736	45.6184	0.751641	23.454	38.9875	0.527583	0.766	8.8937	0.998518	4.98575	13.6749	0.715692
461	hsa-miR-489	52.1569	40.2263	0.196812	228.986	53.8145	2.19414e-05	30.7955	16.2041	0.0605248	38.3486	17.7648	0.0292347	19.1602	11.7987	0.102429	104.41	28.102	0.000198574	71.5566	35.4845	0.0480457	72.8844	52.4119	0.163224	582.409	121.574	8.75375e-07	415.219	50.1236	1.42665e-16	147.517	43.7438	0.000881544	57.3993	30.4265	0.0584189	128.176	61.789	0.0225564	167.404	59.5273	0.00386782	11.1287	10.2672	0.278898	124.289	39.5458	0.00116815
462	hsa-miR-490-3p	22.2086	39.3955	0.573852	14.5234	35.3427	0.68009	8.3488	12.4247	0.507993	0.0385969	6.90978	1	3.15219	7.65722	0.72032	7.87294	15.6998	0.618674	20.7954	38.0934	0.569391	8.31079	50.0708	0.87643	15.8888	32.9624	0.63757	6.36508	20.9099	0.7617	18.432	31.6143	0.542014	25.5061	24.0069	0.287651	12.2888	41.6038	0.788123	59.5465	51.5917	0.22514	1.07218	8.78742	0.927928	8.77509	14.8382	0.576923
463	hsa-miR-490-5p	23.0431	37.9659	0.543842	48.7872	41.8253	0.242879	10.9295	12.4029	0.384124	3.79614	9.97459	0.696755	5.14176	9.59109	0.587374	20.2149	17.1479	0.243182	18.0589	30.2301	0.556464	23.5262	53.9114	0.66365	28.5863	33.4558	0.395142	20.4166	21.9426	0.358689	27.8894	33.8557	0.406012	35.4949	27.5302	0.186803	28.6989	47.7519	0.499071	69.7596	42.5006	0.0720061	10.0579	11.1399	0.361291	8.6059	12.2027	0.48056
464	hsa-miR-491-3p	31.9382	38.517	0.407531	9.15937	29.3978	0.757038	6.13194	11.6462	0.590368	2.52229	8.62632	0.784668	5.90793	8.47625	0.483811	14.325	19.7342	0.451274	0.968996	29.8863	1	53.4453	49.5987	0.279262	82.7655	50.7502	0.0855252	69.2686	31.6037	0.0291089	26.5228	33.4859	0.418883	50.9675	25.6615	0.0461233	49.9936	61.7524	0.306636	136.075	73.8859	0.0451233	13.2218	14.7826	0.365732	158.551	45.8652	0.000364671
465	hsa-miR-491-5p	36.9758	36.0891	0.305746	23.9991	33.1521	0.466992	4.26647	9.47167	0.650025	1.86394	8.82923	0.855177	30.7724	15.9399	0.0536801	29.0622	17.664	0.0980272	26.224	35.6852	0.43751	17.2424	50.9603	0.73636	12.0616	34.5222	0.741927	7.678	22.2108	0.732411	23.9454	34.1965	0.479764	56.2595	24.2278	0.0174691	20.1951	49.1455	0.642953	43.2016	41.2901	0.272192	9.75132	11.3379	0.383916	20.944	16.4117	0.179848
466	hsa-miR-492	7.69429	34.5107	0.830996	4.63572	29.5976	0.923528	1.84241	9.64601	1	0.01	5.78141	1	1.91419	6.49905	0.791739	2.68418	13.9677	0.847145	0.0806067	30.4344	1	2.8458	42.7651	1	4.97382	30.1534	0.895443	6.21522	22.4568	0.780652	3.68377	28.0983	0.895989	4.58046	18.8829	0.808218	10.5578	40.8515	0.840052	17.8243	38.6153	0.574684	0.990476	7.69601	1	6.00389	14.0402	0.667968
467	hsa-miR-493-3p	82.1617	43.25	0.058351	84.2967	34.5947	0.0148717	21.3469	17.1452	0.216531	15.4762	11.1388	0.161498	14.1313	9.15178	0.121153	44.9697	21.7647	0.0379692	56.3816	43.6927	0.177698	35.9548	50.3735	0.476336	47.5467	37.1125	0.212324	39.267	27.5414	0.15541	71.0647	37.0191	0.0499597	84.3803	30.7404	0.004828	56.0868	63.7054	0.274485	221.457	65.1642	0.000353909	21.3374	15.6154	0.172609	54.6959	17.8064	0.0034529
468	hsa-miR-493-5p	4.92606	37.9879	1	0.01	27.4656	1	0.631849	8.50688	1	0.01	7.03535	1	1.25679	7.90088	0.902919	0.01	13.6971	1	0.01	25.272	1	1.66655	44.4298	1	3.72904	27.9525	0.918581	1.38867	18.7112	1	1.30192	26.3319	1	2.69697	22.3725	0.930141	1.59917	37.5606	1	0.757785	35.8695	1	0.327258	7.15338	1	2.15269	13.416	0.956431
469	hsa-miR-494	2011.8	445.968	6.49032e-06	7570.45	493.393	3.84686e-53	36.4465	16.8258	0.0352117	14.1492	12.2438	0.240108	16.4428	13.2835	0.212808	150.6	29.5792	2.47295e-07	1624.87	261	7.66257e-10	469.388	136.019	0.000527427	770.192	290.844	0.0073414	630.859	95.8515	4.22137e-11	6565.54	685.147	1.18071e-21	941.97	101.474	1.32276e-20	1010.73	653.672	0.112379	7560.56	1203.63	2.39668e-10	63.4909	28.4861	0.027234	451.545	126.062	0.000274892
470	hsa-miR-495-3p	37.7939	38.4331	0.325447	42.9349	35.616	0.22589	0.01	9.25411	1	0.788818	6.90784	1	0.318413	6.29736	1	16.1296	17.6381	0.370962	0.01	25.7693	1	19.108	48.9872	0.762064	2.01068	32.4722	1	0.01	18.1087	1	1.2018	25.0667	1	73.0311	26.072	0.00509089	24.6637	50.6561	0.589198	1.17394	30.9282	1	4.9628	9.50318	0.60676	12.8318	14.8202	0.363563
471	hsa-miR-495-5p	6.75527	34.1795	1	0.01	23.4163	1	0.753896	8.64236	1	0.01	8.53833	1	0.01	5.84401	1	1.01624	12.0685	1	0.01	27.0407	1	0.13113	42.1141	1	0.01	31.241	1	0.01	18.179	1	0.01	23.7765	1	0.01	17.9665	1	5.81165	39.6048	1	2.93653	34.5133	1	0.170749	6.62747	1	1.9213	13.2743	0.954123
472	hsa-miR-496	4.67779	33.7059	0.957477	0.01	31.8431	1	1.75623	11.1149	0.897367	0.01	6.71225	1	1.31401	7.42448	1	0.01	12.1388	1	0.01	26.7918	1	2.82937	46.7272	1	0.01	27.4938	1	0.01	19.7194	1	5.46171	27.3535	1	0.01	16.8375	1	0.01	36.7172	1	3.64671	38.5019	1	1.07395	8.86927	0.963081	0.01	11.9905	1
473	hsa-miR-497-3p	11.0088	35.3432	0.794086	1.66789	32.1011	1	0.760124	9.37827	1	0.01	6.83467	1	0.01	6.58511	1	5.58166	19.1935	0.829344	3.01349	30.1027	1	5.58993	41.438	1	4.14036	32.0181	0.978477	5.86093	21.9787	0.790723	3.78753	25.4516	1	0.839724	18.0061	1	7.03208	40.3285	1	6.98419	35.1894	0.885507	3.35023	8.71108	0.701526	2.87506	14.5411	0.845653
474	hsa-miR-497-5p	29.8953	44.3002	0.500339	24.8556	36.9687	0.504945	43.5366	19.8084	0.0299101	1.92983	7.29275	0.79252	6.85057	11.3454	0.544315	258.441	39.9052	7.5187e-11	19.3223	31.3863	0.52904	314.478	98.4672	0.00137134	660.092	97.4162	4.48313e-11	397.586	48.307	1.5053e-16	23.8643	35.4359	0.506903	36.0325	24.6511	0.130697	46.877	59.8432	0.354675	73.0226	47.156	0.122229	9.70126	10.3638	0.353281	42.9629	18.4995	0.021154
475	hsa-miR-498	25.5159	45.9286	0.576945	23.401	31.325	0.45171	0.01	10.2917	1	0.414558	7.61533	1	0.01	6.01137	1	2.43694	14.1219	0.966952	3.69533	32.0232	1	29.4133	62.2567	0.699987	18.6642	40.2126	0.642311	16.8388	24.1851	0.491004	4.71329	24.7077	0.91678	9.91664	20.5321	0.638461	3.72302	38.9424	1	32.7552	40.5274	0.391511	0.276245	8.1088	1	9.77571	16.8326	0.548504
476	hsa-miR-499a-3p	26.1604	41.7775	0.533286	17.3544	34.5021	0.616961	6.9911	12.5935	0.592161	0.0400208	6.69012	1	0.895331	6.59366	0.9001	12.4692	16.4187	0.444232	13.4717	36.3873	0.728151	3.08621	45.2855	1	27.4969	34.1729	0.428419	20.0032	21.9814	0.364007	16.992	28.7937	0.563933	9.34477	21.9165	0.660605	4.36747	36.5415	1	20.5928	39.1577	0.641695	1.84206	7.68588	0.837851	5.78154	13.1574	0.685515
477	hsa-miR-499a-5p	16.2214	43.5389	0.795509	7.72953	31.6818	0.863377	0.333662	8.34936	1	1.90011	7.74308	0.841115	0.780758	7.11249	0.979022	2.3499	13.0361	0.970678	0.01	24.5712	1	0.69013	49.9992	1	0.01	30.9728	1	1.36198	19.4875	1	1.81696	23.3818	0.970272	14.273	18.8707	0.447781	0.108606	36.9525	1	1.52174	33.6291	1	3.16892	8.27115	0.725324	0.01	11.2982	1
478	hsa-miR-499b-3p	13.784	41.3401	0.776179	0.01	26.9107	1	0.0718332	8.57116	1	0.472078	7.0174	1	0.156073	6.50916	1	0.337072	12.3895	1	0.01	24.44	1	0.376957	42.3355	1	0.01	25.892	1	0.01	19.8994	1	1.38626	23.0309	1	1.1701	16.7732	1	0.308913	35.5073	1	2.05128	33.4602	1	2.19932	8.92063	0.806296	4.98107	14.2118	0.719908
479	hsa-miR-499b-5p	18.4193	41.2622	0.65519	0.01	26.4342	1	1.564	11.1556	0.954391	0.01	6.29007	1	1.94267	8.51161	0.945488	0.882591	14.4757	1	0.01	26.0015	1	2.74129	45.0347	1	1.88772	30.0098	1	0.01	17.7578	1	2.77508	23.4487	1	1.09752	17.5011	1	2.85259	37.5425	0.959567	0.996991	33.0627	1	1.49338	7.36123	1	3.05038	11.6171	0.855734
480	hsa-miR-500a-3p	148.605	58.6476	0.0110011	74.6302	41.2628	0.0738586	47.1546	14.9009	0.00127652	75.0579	22.1324	0.000726421	128.707	29.6364	1.39299e-05	147.714	30.2299	1.39852e-06	97.2689	38.9377	0.0088195	104.65	61.8031	0.0903592	76.2768	37.3377	0.0450704	56.6698	27.1228	0.0380166	63.0074	33.9894	0.0673645	191.587	38.9453	8.55271e-07	67.5874	70.1527	0.234774	94.2546	54.3752	0.0670095	58.4561	23.05	0.0110287	72.3067	21.6807	0.000740361
481	hsa-miR-500a-5p	133.426	58.5078	0.0223691	74.2893	37.9758	0.0490289	57.2859	18.0552	0.00183002	27.4347	13.3948	0.0445292	158.67	37.513	2.46574e-05	130.317	25.6375	5.36593e-07	127.418	42.4269	0.0033858	44.204	43.1639	0.305931	53.8808	37.152	0.15161	45.3403	26.2457	0.0842328	38.6087	29.3783	0.180911	133.24	31.8744	2.30762e-05	71.7872	69.4543	0.208166	90.1367	46.5333	0.049549	39.5014	18.1278	0.0276916	77.9703	22.3426	0.000519237
482	hsa-miR-500b	158.565	44.9445	0.000413273	95.9412	47.0365	0.0411342	89.5493	19.8331	5.03433e-06	52.6595	17.1441	0.00224031	270.942	57.0078	2.16627e-06	185.208	33.087	2.4628e-08	170.245	49.1607	0.000443931	77.1815	57.2438	0.177716	84.3075	44.9719	0.0536607	67.5909	25.9581	0.00947718	73.2825	39.4172	0.0540399	212.858	41.3779	2.9172e-07	85.4708	68.4589	0.12193	96.0329	48.233	0.0321914	61.8111	20.4003	0.00219815	107.062	25.7561	4.69347e-05
483	hsa-miR-501-3p	62.8359	48.7028	0.1954	61.7579	37.8295	0.103255	16.6267	14.7549	0.274627	15.5204	10.9991	0.163459	12.0393	11.4213	0.287379	56.575	24.0233	0.0174564	47.993	34.9188	0.169431	63.1145	46.7577	0.17758	83.7494	41.3664	0.0415479	65.2223	27.9221	0.0201052	41.2594	34.6759	0.227305	72.1659	26.9153	0.00802011	53.2677	63.8165	0.323748	66.7786	42.166	0.0830033	17.2906	12.0262	0.150185	36.0421	18.8729	0.0656069
484	hsa-miR-501-5p	43.5412	53.4303	0.435585	23.7687	31.4972	0.452005	21.5823	12.1485	0.0776242	27.0829	16.6294	0.102562	36.2584	16.2866	0.0260577	39.3793	19.3072	0.0435705	31.3103	38.2333	0.414757	31.7409	45.211	0.482226	9.38163	32.9973	0.767972	20.6437	21.9588	0.345796	19.7395	25.9722	0.445141	59.5717	25.9294	0.0191813	34.389	47.6558	0.391194	42.6697	47.9877	0.318727	18.3465	15.7458	0.245176	29.2013	18.0157	0.101704
485	hsa-miR-502-3p	124.767	55.5513	0.0244431	76.5452	34.7206	0.0286429	42.7423	19.6072	0.0251739	72.5101	21.1545	0.000658157	126.224	30.1009	2.81951e-05	119.219	44.9984	0.00854852	87.2157	40.5281	0.0259521	99.9561	59.6479	0.0930235	70.4278	37.0747	0.0530314	71.9893	29.6357	0.0149159	58.5656	34.4311	0.0764101	186.945	42.6362	1.53841e-05	88.8165	73.2671	0.127847	100.191	60.2105	0.066321	61.9356	20.0942	0.00197452	68.5914	21.9218	0.001802
486	hsa-miR-502-5p	44.2757	44.447	0.319666	22.5672	32.348	0.484897	15.1674	11.5018	0.184094	8.63447	8.73998	0.315667	27.4692	14.8292	0.0648287	39.8409	19.6146	0.0392554	34.2886	30.715	0.255148	12.6256	44.9255	0.808658	32.0592	33.2755	0.314097	30.7166	27.7482	0.268487	30.4473	27.3757	0.276783	50.6839	26.4975	0.062703	34.5791	51.5567	0.450189	47.4636	40.3379	0.244806	13.1968	13.622	0.328457	39.356	19.8686	0.0471004
487	hsa-miR-503-3p	27.0883	41.4654	0.513514	31.1682	32.8717	0.341404	13.629	13.6993	0.336708	2.23949	7.16478	0.831845	0.693772	6.31773	0.959889	41.7263	23.0933	0.0658479	15.9508	30.637	0.608026	4.03721	38.5667	1	63.6782	40.8483	0.113463	36.3555	32.436	0.258617	30.5923	37.0482	0.386888	34.0523	22.3067	0.134687	29.2761	46.1528	0.485775	48.4115	48.5836	0.249063	4.44598	9.24605	0.627526	33.9752	16.6781	0.0374068
488	hsa-miR-503-5p	46.5276	46.5468	0.316099	29.4881	36.5027	0.420821	7.09195	9.80934	0.450006	10.9845	10.0557	0.278543	16.2793	11.9211	0.16907	71.2366	22.2782	0.00111974	7.82213	29.6873	0.795887	69.9843	52.2019	0.179181	229.574	66.3217	0.000388636	131.483	62.9501	0.0360222	16.6088	28.5471	0.575979	31.173	26.6245	0.237466	22.0686	45.6912	0.575758	46.0046	39.6993	0.246669	9.26506	9.94925	0.348951	16.5292	14.5862	0.243509
489	hsa-miR-504	74.0884	43.7854	0.0909655	30.9585	33.5164	0.354702	11.6129	12.0545	0.343116	1.24725	7.03353	0.967997	0.797835	6.25041	0.975134	34.4996	23.7037	0.142876	47.5454	39.3828	0.217754	11.1012	51.1274	0.828553	69.493	44.0245	0.0947133	55.2613	31.1406	0.0796507	31.9587	37.4774	0.388329	39.4109	30.4326	0.17322	127.299	104.465	0.154987	233.221	74.6008	0.00138535	12.2646	14.0611	0.385159	151.45	30.8294	6.46433e-07
490	hsa-miR-505-3p	143.972	49.9868	0.0038677	222.778	49.9908	9.09919e-06	20.2087	11.0481	0.0589293	64.4256	19.141	0.000811208	33.9713	22.0667	0.121528	154.271	34.923	9.50242e-06	107.773	43.2826	0.00945244	182.845	67.7514	0.00677805	42.2665	35.5327	0.217385	32.6631	24.2591	0.18203	126.965	43.429	0.00259496	416.812	66.2868	2.98729e-10	123.494	86.9294	0.0936609	175.479	63.8726	0.00454563	111.727	26.979	3.34833e-05	68.7215	20.8501	0.000658565
491	hsa-miR-505-5p	31.2555	53.3918	0.568574	10.3834	28.7273	0.720688	1.02535	9.48153	0.918954	1.48547	8.28662	0.869325	3.61492	10.3657	0.72669	334.73	68.1998	7.58695e-07	4.31052	32.766	0.926935	136.259	67.4659	0.0433401	803.883	145.431	1.75403e-08	601.41	85.3348	1.74168e-12	4.78682	29.5185	0.96561	18.2527	23.3695	0.453859	7.85687	38.4651	0.935197	29.8465	43.3852	0.509545	1.95483	10.5956	0.881274	24.5441	23.0225	0.276677
492	hsa-miR-506-3p	23.9476	40.3736	0.553396	2.21737	25.9138	1	0.37696	8.43529	1	0.01	5.94767	1	0.01	6.09428	1	11.3325	17.8415	0.510719	4.91299	27.4066	0.876692	1.39381	40.0898	1	15.3551	31.4286	0.628253	12.3969	22.678	0.588875	2.36268	26.9345	1	4.42765	19.3258	0.828499	7.6981	38.4618	0.910976	17.5309	45.1795	0.68545	0.01	6.35465	1	5.57411	12.6094	0.702961
493	hsa-miR-506-5p	0.01	30.81	1	0.01	25.3244	1	0.879718	10.8413	0.992946	0.390935	6.82884	1	0.194094	6.89512	1	0.01	13.3052	1	0.01	24.4391	1	0.01	38.9543	1	0.0879054	29.3648	1	1.43511	21.8108	1	0.61011	24.8946	1	0.01	19.5503	1	2.08671	40.4233	1	0.01	31.0388	1	0.01	7.47062	1	0.01	12.7121	1
494	hsa-miR-507	9.94182	37.9879	0.967002	0.01	22.4204	1	0.888509	9.8229	1	0.336915	5.47678	1	0.540781	6.16318	0.977176	0.476044	13.2907	1	0.01	23.8245	1	0.01	43.0733	1	0.01	28.071	1	0.132094	17.0295	1	2.79795	24.2838	1	0.01	14.7954	1	2.71012	38.1465	1	4.33735	33.626	0.959656	0.01	7.30362	1	0.01	11.4452	1
495	hsa-miR-508-3p	10.5008	42.384	0.906618	0.01	29.6738	1	0.789335	8.28129	1	0.167107	7.01892	1	0.234996	7.18337	1	0.01	13.5804	1	0.01	24.7761	1	0.01	38.9236	1	0.01	28.8259	1	0.649719	19.2369	1	0.0274771	23.7401	1	0.01	15.6985	1	3.70027	37.4194	0.91701	0.01	31.0783	1	0.01	6.83849	1	0.01	11.2885	1
496	hsa-miR-508-5p	49.5333	46.6057	0.287322	57.291	37.4056	0.12322	15.1193	13.1772	0.256994	0.0775542	6.81865	1	1.17048	8.01186	0.91574	28.1778	23.0285	0.230424	33.4215	36.7683	0.345705	18.4542	46.3562	0.691006	71.4525	39.3514	0.0590384	49.4695	23.9482	0.0387713	38.951	38.7451	0.29796	51.5816	30.4585	0.0797415	40.9371	61.7921	0.41441	89.1603	63.1701	0.118945	7.67085	11.1163	0.490009	33.1604	19.7686	0.0822925
497	hsa-miR-509-3-5p	30.8683	47.6282	0.517178	22.5411	36.3777	0.537227	2.25199	10.3213	0.886403	0.01	6.06562	1	3.75168	7.91138	0.646455	80.2274	23.1055	0.000444499	0.365711	29.5968	1	28.6179	51.0606	0.575728	230.723	52.7215	6.83176e-06	157.711	43.4573	0.000272225	13.2957	25.0835	0.596013	17.4908	24.8358	0.482096	14.3713	45.2256	0.749683	21.3886	45.9227	0.642941	1.31113	7.11562	0.859672	15.3995	16.4035	0.338892
498	hsa-miR-509-3p	38.191	44.8415	0.393723	22.9485	30.3358	0.450294	2.93217	10.9353	0.829388	3.7336	9.54952	0.701433	8.97026	10.4571	0.390042	23.6138	18.8793	0.207014	3.02877	33.0493	0.964595	7.90404	44.2053	0.905599	24.6919	36.2238	0.466074	16.6958	24.6377	0.500352	10.9015	26.6804	0.686049	26.0599	22.5589	0.257533	19.4725	42.9408	0.622981	89.8277	55.5905	0.0916315	4.13518	10.1169	0.678141	19.669	15.3699	0.196886
499	hsa-miR-509-5p	8.66297	36.4312	0.919972	23.428	38.3852	0.540362	10.3973	12.3691	0.423783	0.480501	7.49236	1	2.33764	9.28017	0.88944	29.0946	20.8095	0.16944	8.74316	35.4165	0.804907	18.154	42.8039	0.672371	66.3324	37.3268	0.0656814	52.6658	28.2112	0.0633178	11.3217	33.6463	0.733111	5.87414	16.5093	0.830163	19.2056	50.2974	0.675061	24.1619	40.4915	0.550814	2.48591	7.82609	0.766868	8.66802	13.982	0.507814
500	hsa-miR-510	17.8767	48.3803	0.712574	59.933	40.3604	0.138183	6.43208	12.5106	0.606941	0.269967	8.06459	1	0.400767	7.44493	1	8.99463	15.4886	0.557701	8.3056	32.2433	0.799578	1.65762	40.3105	1	25.8315	32.5481	0.422346	17.9559	23.3009	0.446495	16.8618	28.6148	0.554626	11.4026	23.0927	0.617654	12.7161	44.1943	0.877903	51.7464	48.2648	0.2399	1.0526	8.65881	1	6.64254	14.0889	0.632906
501	hsa-miR-511	9.46321	34.368	0.805224	11.1321	32.5519	0.897069	3.88335	9.83586	0.821319	0.964873	8.0585	1	1.6434	7.66453	0.927131	5.80808	14.1481	0.688229	5.22543	28.5739	0.8593	5.8971	44.6725	0.951567	19.218	33.7984	0.541089	10.5196	23.2402	0.650698	0.987693	24.2781	1	3.71919	18.0311	0.933382	22.9927	41.8987	0.596864	21.5415	42.1462	0.608702	0.95306	7.97078	1	1.44405	11.6717	0.965183
502	hsa-miR-512-3p	13.6658	43.3062	0.807967	8.71418	33.7367	0.842899	4.40248	9.90004	0.666604	0.324094	6.60634	1	1.55622	7.67727	1	60.8741	21.9343	0.00480363	4.71257	27.5341	0.868647	34.398	47.9818	0.475625	181.353	57.5619	0.00151156	123.357	36.7443	0.000707551	0.276707	25.979	1	7.89644	17.1994	0.644387	18.2831	41.8934	0.707936	29.1753	39.2744	0.463156	1.69152	9.05462	0.874625	8.04253	13.425	0.559752
503	hsa-miR-512-5p	13.9111	35.9203	0.698499	18.7682	33.7574	0.718374	3.49886	9.72795	0.723326	0.704995	5.7149	1	0.01	6.75624	1	11.9191	15.9127	0.46379	22.7687	34.6323	0.527518	0.927278	38.9864	1	13.4824	30.075	0.651691	9.26426	21.8882	0.676879	3.27841	25.6318	0.898122	11.0302	20.4886	0.582227	18.7009	48.0287	0.767794	49.6463	49.3402	0.306987	1.2169	7.58271	0.937875	9.70039	14.5457	0.492726
504	hsa-miR-513a-3p	5.94149	38.5954	0.889276	0.01	28.2168	1	0.873573	10.5042	0.981073	1.5937	7.31691	0.937053	0.01	5.61477	1	0.01	12.6762	1	0.01	28.4049	1	0.01	35.5096	1	0.01	28.7219	1	0.01	17.267	1	0.0284	21.2716	1	1.78535	16.6554	1	1.20386	34.3267	1	4.00381	35.708	1	0.01	5.6561	1	0.380265	13.256	1
505	hsa-miR-513a-5p	38.6537	43.4212	0.373994	54.3946	42.3088	0.195452	8.37702	12.1129	0.489078	12.4995	12.4339	0.301685	6.11361	10.9348	0.589353	75.5606	31.6078	0.0152723	13.194	32.6474	0.678334	66.3881	49.2399	0.178042	161.012	59.6207	0.00498297	155.504	37.9353	3.80955e-05	20.2073	28.0355	0.467184	12.2821	25.071	0.610725	351.207	274.091	0.17202	152.597	55.0544	0.00275502	3.41677	9.23916	0.712573	63.762	19.3375	0.00060907
506	hsa-miR-513b	0.0701692	28.4266	1	0.01	29.0449	1	1.90071	10.5066	1	0.090809	5.6016	1	1.01703	6.18712	1	4.01009	15.7936	0.8739	0.0797184	27.1725	1	10.2336	47.2404	0.938597	19.4245	36.7742	0.571747	12.0915	21.6629	0.582087	0.01	22.4281	1	0.178305	15.7578	1	7.50782	37.6086	1	19.1702	36.4668	0.636457	0.01	7.56501	1	0.01	12.7542	1
507	hsa-miR-513c-3p	5.79943	34.6305	1	0.299347	25.9246	1	0.01	7.97346	1	0.430769	6.16759	1	0.364997	6.18438	1	0.01	15.4944	1	0.01	27.5791	1	2.06586	36.0803	1	0.01	25.7583	1	0.01	19.9	1	0.01	22.5084	1	0.01	16.751	1	0.01	37.8715	1	10.9596	44.3637	0.871401	0.01	6.90883	1	0.01	11.2938	1
508	hsa-miR-513c-5p	15.8206	41.1728	0.700937	1.21937	31.8362	1	4.64836	13.0943	0.736011	0.575858	7.06292	1	1.04389	6.13836	0.940156	10.0359	14.2741	0.469534	0.251768	25.77	1	2.71408	37.8596	1	14.1587	33.2577	0.669887	9.32374	19.589	0.634572	0.01	23.7124	1	0.709193	18.1954	1	8.56408	42.4389	0.866436	25.4588	45.4377	0.569698	0.218603	8.65182	1	1.5154	14.4148	1
509	hsa-miR-514a-3p	2.02704	35.4808	1	1.89857	29.1607	1	0.636705	10.3695	1	0.487653	6.80526	1	2.32856	8.10351	0.773503	0.01	12.8772	1	0.01	28.6123	1	0.01	36.9409	1	0.01	25.3575	1	0.01	17.631	1	0.01	22.789	1	0.01	16.3984	1	1.33302	36.5946	1	11.3161	38.5623	0.814975	0.259475	7.8251	1	0.01	11.341	1
510	hsa-miR-514a-5p	13.2258	41.3277	0.775529	4.22912	30.6856	0.981147	2.30785	9.38788	0.90358	0.0645295	6.45839	1	0.9443	6.69836	0.974906	3.84031	14.9481	0.804148	0.623041	27.0324	1	2.23369	38.3898	1	1.48479	28.626	1	0.561193	17.3274	1	0.01	20.688	1	3.02196	17.0168	1	4.93418	41.7776	0.969089	36.4601	42.7658	0.46548	0.239527	7.42672	1	0.01	11.8452	1
511	hsa-miR-514b-3p	27.4637	43.4472	0.526402	37.36	39.8947	0.344442	5.96803	10.3644	0.583563	1.18432	6.83034	1	1.79528	7.78216	0.815781	6.07172	17.0533	0.722843	9.52478	30.3755	0.806267	17.1829	46.0332	0.709881	3.78038	28.6086	0.896658	1.53741	17.7254	0.945551	6.36318	25.1777	0.800261	8.38592	20.5256	0.691479	2.58301	37.6493	0.955066	83.8339	68.2161	0.193823	1.43717	6.50563	1	2.63772	13.725	0.891246
512	hsa-miR-514b-5p	83.6624	48.0377	0.0810889	108.65	46.2752	0.0199034	10.8882	13.973	0.445323	19.4741	13.1067	0.133632	7.16483	10.5923	0.499282	28.8406	20.2317	0.15369	26.8866	29.2159	0.372712	31.6051	42.5868	0.458336	84.0585	46.5517	0.0622768	69.4514	30.2301	0.0222034	57.2643	33.9421	0.0957508	39.8707	25.5624	0.124107	78.2924	66.497	0.14055	287.428	78.5548	0.000153191	9.35471	10.5471	0.374186	37.3148	19.7203	0.0593466
513	hsa-miR-515-3p	34.7529	42.4914	0.414244	2.5754	28.2381	0.986406	3.57075	10.1696	0.76389	0.537943	7.09685	1	0.29151	7.01867	1	3.54857	14.9407	0.864706	0.766059	28.0394	1	2.03779	36.7945	1	18.3738	30.4793	0.566216	18.0331	23.4952	0.44448	0.01	21.6882	1	4.4537	19.7066	0.989975	20.371	49.9238	0.724193	121.615	63.5542	0.0363583	0.68403	8.42961	1	26.177	16.6866	0.103874
514	hsa-miR-515-5p	2.36245	34.1154	0.960269	1.32977	30.1709	1	3.72459	10.3963	0.71899	0.01	5.78681	1	0.01	6.8303	1	2.77693	15.4562	0.932475	2.91647	31.9721	0.986322	3.47276	37.3639	1	0.01	30.094	1	0.01	18.5588	1	2.02783	26.1425	1	7.30674	20.211	0.810439	0.01	35.2732	1	38.7446	55.3839	0.474914	0.01	7.57877	1	0.646143	13.4101	1
515	hsa-miR-516a-3p	4.94796	37.8911	0.960057	24.1836	33.8487	0.474785	4.71782	12.702	0.795017	2.72703	8.06075	0.731512	1.16338	7.72272	0.997756	4.39374	15.6667	0.774459	3.03874	28.9026	0.977934	12.8608	43.3865	0.793765	16.9395	30.1818	0.569722	5.12279	19.4373	0.792477	1.3049	25.6498	1	2.61889	16.4763	0.955132	4.76246	42.0377	1	39.6705	59.4305	0.500386	2.94372	9.86462	0.82226	2.0559	12.3854	1
516	hsa-miR-516a-5p	4.08886	37.7586	0.958231	16.5192	31.9878	0.600357	1.31671	10.5342	0.930012	0.576206	8.00788	1	0.01	7.22989	1	2.55483	15.0896	0.95964	11.9042	36.0387	0.819747	1.89416	40.3619	1	0.425172	26.4272	1	0.01	17.6917	1	1.37044	32.0641	1	3.46741	19.7607	0.966645	0.01	37.6934	1	33.2294	46.678	0.477011	0.01	6.5275	1	1.76939	13.4422	0.953724
517	hsa-miR-516b-5p	0.511173	35.2588	1	6.42822	28.3959	0.878853	2.7732	8.85008	0.756328	0.867024	7.41023	0.94915	1.45355	7.73042	1	15.128	16.5332	0.358766	0.01	28.0871	1	8.83512	43.0627	1	24.2659	32.48	0.450957	13.1478	23.5712	0.57543	0.01	24.8704	1	0.01	15.3707	1	0.01	37.2021	1	30.4939	57.6457	0.575172	2.92023	10.7945	0.975582	0.545059	12.379	1
518	hsa-miR-517-5p	22.4714	42.6926	0.597578	25.9958	33.1951	0.433797	10.6438	11.4693	0.363123	1.27031	7.44949	0.930964	0.01	7.12585	1	24.3341	20.4699	0.227311	14.616	31.4418	0.645577	9.41707	45.0452	0.939019	29.0871	34.3556	0.400664	25.8291	24.3395	0.29077	3.16444	26.954	0.967975	10.2815	22.4165	0.636317	8.5443	43.9426	0.922665	76.359	61.077	0.197924	1.78386	7.86842	0.820672	15.6847	15.8441	0.328001
519	hsa-miR-517a-3p	13.1351	40.3263	0.744741	14.4239	31.8408	0.650437	7.14086	13.1243	0.594985	2.04814	8.76922	0.855745	0.01	6.35464	1	12.9906	18.6254	0.478634	6.85461	32.942	0.830946	3.97649	36.7242	1	11.0012	28.7986	0.702282	8.72728	22.9161	0.703058	0.01	20.98	1	2.89634	19.1134	0.903562	7.35636	39.7469	0.903812	64.5024	66.7544	0.319308	1.28362	7.91865	0.962022	11.2849	14.588	0.419313
520	hsa-miR-517c-3p	0.01	37.2948	1	2.9375	27.5941	0.981363	2.53331	10.6182	0.845985	1.19435	6.47726	0.889008	0.01	5.46683	1	0.180485	12.1745	1	0.01	25.9086	1	3.68532	45.1076	0.945725	0.784434	28.6915	1	0.590368	18.6712	1	0.01	20.4602	1	0.01	14.8472	1	0.350653	37.3726	1	3.50956	33.8545	0.923149	0.03413	7.06177	1	1.41395	11.5962	0.990416
521	hsa-miR-518a-3p	36.2235	43.7061	0.406441	26.148	31.017	0.397744	9.65999	10.4876	0.369401	0.239699	6.74016	1	1.38946	8.84975	0.920307	16.3319	18.2293	0.359124	23.2769	29.854	0.426258	8.71099	40.8725	0.834228	19.8935	34.3401	0.555556	0.488483	22.064	1	2.87666	24.3449	1	10.4155	19.793	0.6295	21.105	47.9474	0.673141	80.852	57.4973	0.128549	4.44263	7.91075	0.579361	9.80395	15.4704	0.483314
522	hsa-miR-518a-5p	27.447	47.5287	0.564313	44.0104	40.0568	0.27182	11.2698	11.0386	0.326015	2.82127	7.99871	0.722116	2.77282	9.06542	0.75826	7.63732	20.5612	0.707991	23.1786	34.82	0.490075	13.1857	51.5282	0.871173	1.55138	29.0286	1	0.01	18.1411	1	7.00041	28.197	0.805061	13.2356	21.5206	0.525076	7.62981	40.5573	0.938073	66.249	52.9834	0.218727	2.3432	9.2801	0.874184	2.32686	14.6917	0.920165
523	hsa-miR-518b	16.0582	39.0035	0.688749	16.2283	33.8447	0.631706	4.01648	10.5679	0.714541	1.95513	8.27727	0.844662	0.377712	5.85752	1	2.74648	13.2815	1	22.0173	35.4995	0.523599	5.02834	44.9807	1	0.01	26.5965	1	0.01	16.8292	1	0.01	24.5099	1	3.40932	15.4527	0.894564	12.8216	44.8289	0.853879	53.2678	52.217	0.324104	0.250892	8.10332	1	6.12756	17.5828	0.72506
524	hsa-miR-518c-3p	26.0064	41.5354	0.531745	9.56042	32.6986	0.770446	4.86633	9.61665	0.630639	2.04292	8.50965	0.80889	2.36614	7.13205	0.738826	2.45533	15.1512	0.948088	1.12488	28.8558	1	10.3017	43.3073	1	1.31811	29.86	1	0.01	19.5192	1	0.01	21.6416	1	0.01	17.78	1	4.94493	37.2281	1	41.1865	59.7979	0.46961	0.01	6.57775	1	1.12231	15.3365	1
525	hsa-miR-518c-5p	34.1126	48.4185	0.480001	27.1402	32.656	0.406221	4.39319	10.9503	0.685301	1.87661	6.75225	0.783803	4.34223	9.6314	0.648469	4.3474	15.7615	0.799933	18.859	30.6393	0.530177	7.71526	42.2792	0.973511	0.0755073	33.2754	1	0.01	19.5275	1	3.86543	26.7744	0.966554	15.3815	24.5459	0.522357	15.7941	43.9337	0.733349	74.4063	54.0793	0.151967	0.790436	7.77917	1	11.0934	15.5336	0.499114
526	hsa-miR-518d-3p	31.9173	50.4871	0.525958	22.3245	32.2637	0.489095	3.13346	9.99539	0.78494	3.09152	10.4752	0.777426	0.627615	7.62401	1	5.96204	18.5388	0.767282	22.1443	32.6785	0.507916	10.63	43.4258	0.818255	2.20656	30.504	0.969878	0.553353	18.3981	1	0.875034	26.0497	1	5.93646	20.0284	0.810787	7.55874	41.4597	0.953704	41.3015	45.4268	0.371174	0.623341	7.57301	1	6.41368	14.0153	0.646111
527	hsa-miR-518d-5p	16.2177	40.8146	0.711552	21.7179	38.1806	0.569391	5.01123	9.56517	0.603499	1.67429	7.73708	0.864896	0.01	5.5681	1	16.432	23.0702	0.485106	3.6899	29.1394	0.941155	5.99116	39.1848	0.911563	0.01	28.2364	1	0.0215764	21.0265	1	0.01	24.1376	1	2.86187	19.0297	0.949068	4.63534	38.9759	0.969752	34.2724	54.241	0.528099	0.171801	8.03355	1	7.2079	14.7838	0.619085
528	hsa-miR-518e-3p	42.7726	46.3361	0.355401	31.9501	34.1026	0.346943	7.826	10.0749	0.442458	0.358928	7.15642	1	0.823883	6.32601	1	19.9952	14.5914	0.170826	26.304	34.2946	0.444305	26.3492	50.1016	0.600221	17.692	31.7376	0.585522	6.93448	20.5995	0.736889	8.31389	25.7849	0.780219	21.5349	21.6728	0.314504	20.9891	50.2095	0.839849	54.1853	47.5806	0.236925	2.14417	8.37385	0.808434	14.0826	13.8622	0.332098
529	hsa-miR-518e-5p	15.9139	42.7694	0.709878	31.9849	38.9352	0.408494	2.86162	8.63463	0.77457	0.788919	6.29596	0.965307	0.591201	7.1986	1	3.26877	14.9696	0.872871	13.6029	29.8929	0.649318	15.3983	51.4904	0.772629	2.27948	29.5275	0.963024	1.59476	20.1713	1	4.8265	28.7161	0.88663	5.19384	19.5742	0.796278	5.48447	42.8724	1	31.3636	50.311	0.533699	1.46068	8.08388	0.993011	7.17474	14.7495	0.632421
530	hsa-miR-518f-3p	13.3309	40.0177	0.757662	8.98766	32.2301	0.78023	2.63185	9.48231	0.783015	0.286137	6.03225	1	0.891907	6.59591	1	6.28934	15.9182	0.68842	3.93281	27.0626	0.983173	4.80665	38.7692	1	5.8131	31.3259	0.869917	4.57012	28.9258	0.956055	0.0173921	21.922	1	0.01	14.5632	1	0.446927	35.2723	1	14.1318	41.0895	0.73715	0.01	7.0468	1	4.97381	13.5757	0.711602
531	hsa-miR-518f-5p	10.2121	40.6061	0.801043	29.5458	39.1342	0.448585	1.2675	8.31778	1	0.0440943	6.97354	1	0.01	6.20229	1	4.20379	15.7787	0.787479	4.54129	27.066	0.866233	11.4713	52.1744	0.94357	3.07044	28.7787	1	0.01	18.266	1	1.88963	27.1087	1	1.3197	16.9304	1	2.98617	39.6409	1	20.8596	45.4336	0.598256	0.998582	7.81714	1	9.66185	13.7522	0.492497
532	hsa-miR-519a-3p	12.8621	42.8738	0.766029	1.66232	30.9895	1	0.468148	8.62512	1	0.44249	7.68082	1	1.93084	7.54756	0.865312	4.99402	15.1919	0.74361	0.01	26.1442	1	24.439	65.7796	0.747527	1.96004	26.5192	1	0.01	17.9763	1	0.01	19.8549	1	0.0948645	17.0371	1	11.7615	46.8716	0.883197	6.71243	36.36	0.871448	0.01	7.07704	1	0.227471	13.269	1
533	hsa-miR-519b-3p	10.7081	37.232	0.773933	3.11541	28.4222	1	0.115242	9.64553	1	0.336843	6.27542	1	1.85202	7.19866	0.905065	2.98366	12.7362	0.874938	0.01	29.4171	1	16.6962	52.6688	0.787188	6.20835	30.1808	0.923137	0.01	18.6427	1	0.01	21.295	1	0.867065	16.4989	1	14.6189	45.5794	0.880322	1.03894	29.6449	1	0.10724	6.90584	1	1.55698	13.0536	1
534	hsa-miR-519c-3p	0.01	34.5266	1	0.01	25.7448	1	0.01	7.93324	1	0.717183	6.66439	1	0.821263	6.66924	1	1.40665	13.463	0.97622	0.01	26.248	1	0.01	36.4897	1	2.44957	27.2668	1	0.01	17.8438	1	0.01	20.9222	1	0.01	15.1636	1	13.5199	49.0347	1	1.78461	30.0938	1	0.01	6.29441	1	1.16282	12.5417	1
535	hsa-miR-519d	18.3626	44.2095	0.678738	3.38193	27.9558	0.972504	0.01	7.45647	1	0.268012	7.46199	1	1.2315	6.78127	1	0.01	11.8753	1	2.66573	34.2577	1	17.2125	51.0638	0.765839	0.01	23.3412	1	0.01	15.7573	1	0.01	21.1802	1	4.45068	18.4315	0.809932	11.9402	41.0721	0.91045	18.3065	37.2831	0.687221	2.4875	7.88018	0.800034	5.46795	15.8925	0.724095
536	hsa-miR-519e-3p	0.01	28.0918	1	0.01	25.1925	1	2.52469	9.24	0.832048	0.27186	6.49709	1	0.610649	7.11569	0.933607	3.51917	15.726	0.878273	6.64433	29.7636	0.822496	10.6512	41.6339	0.940538	6.41077	29.4951	0.837041	0.01	18.7851	1	0.01	25.8038	1	2.21696	21.0919	1	3.324	39.2211	1	7.69013	35.7998	0.842092	1.06278	8.68576	0.993673	16.0851	15.0462	0.324695
537	hsa-miR-519e-5p	28.4332	44.7546	0.524514	21.0127	31.9281	0.512305	3.38322	9.95322	0.766645	1.73176	7.27308	0.814094	0.3819	7.29615	1	1.71368	14.753	0.938741	32.5132	32.6189	0.316626	29.2432	53.1541	0.683847	0.475509	27.3539	1	0.01	17.8051	1	16.0663	32.3457	0.605806	13.7723	23.041	0.587134	5.4727	38.2665	1	43.3425	44.3028	0.370674	2.2958	8.51777	0.828443	10.8591	15.1901	0.460255
538	hsa-miR-520a-3p	6.37233	37.4354	1	1.20434	26.4214	1	3.07881	9.90614	0.836353	0.0299069	5.82204	1	0.945365	6.86287	1	0.01	14.0525	1	2.71383	26.487	1	12.4621	44.4849	0.870057	0.01	29.3976	1	0.01	18.4453	1	1.05829	27.9461	1	1.23281	20.2242	0.992782	10.2133	41.4328	0.870468	24.4473	41.5931	0.572864	1.11605	7.79678	0.99159	4.26899	13.0375	0.788442
539	hsa-miR-520a-5p	0.01	32.1389	1	0.690162	25.3107	1	1.52919	8.72717	0.893819	0.654517	6.87177	0.94426	0.01	5.98568	1	10.3781	15.202	0.509058	11.9634	30.0635	0.707039	27.5013	48.7838	0.571042	42.4204	37.8229	0.281134	23.0032	26.9539	0.397792	7.11481	27.5604	0.847875	2.07576	18.4613	0.986007	3.55121	38.4044	1	19.4311	39.884	0.624275	2.96303	9.15508	0.770485	5.32863	15.1313	0.77027
540	hsa-miR-520b	2.96652	32.6559	1	1.1032	25.4291	1	2.50465	9.79236	0.985546	0.972754	6.05196	0.999928	0.01	6.27533	1	1.99868	14.324	1	4.53896	29.2547	0.920746	13.6816	48.8264	0.778544	0.01	28.1512	1	0.01	17.3416	1	2.95191	27.1871	0.922946	4.16599	20.5505	1	3.32473	40.0722	1	9.26231	35.6157	0.84801	0.624858	8.09913	1	1.00305	13.204	1
541	hsa-miR-520c-3p	0.970886	35.2347	1	0.01	26.5436	1	3.92115	9.89143	0.775596	1.19999	7.12668	0.910812	0.01	6.94803	1	4.14014	15.337	0.792776	1.42711	27.6046	1	13.9342	45.0571	0.870256	0.01	28.0801	1	0.01	19.5169	1	1.02815	24.3171	1	5.16072	18.4668	0.956482	7.26295	37.5659	0.955138	8.31667	37.5631	0.837766	1.0147	7.70388	1	0.473019	11.8559	1
542	hsa-miR-520d-3p	32.1589	36.7759	0.381586	51.4384	35.7567	0.15397	11.2377	12.3732	0.353799	9.72051	9.37997	0.301682	20.6383	14.1044	0.142088	26.7129	19.9693	0.185544	30.5773	29.9209	0.290274	38.4617	47.9151	0.421813	6.98545	30.1323	0.830364	10.1041	23.8337	0.673004	50.3606	34.0427	0.133089	45.3548	21.7353	0.0361597	18.3068	46.1376	0.814401	115.712	56.3441	0.0236097	10.0118	9.40068	0.284495	19.3703	18.8947	0.307716
543	hsa-miR-520d-5p	15.6211	40.0776	0.695928	33.5637	33.0125	0.302373	6.6381	10.5262	0.539593	2.86715	7.4452	0.703853	6.00807	8.97865	0.500428	8.66781	16.0261	0.593564	29.9929	32.9198	0.372201	36.8041	48.4522	0.443955	2.22132	32.1383	1	0.01	19.6173	1	31.1946	34.5943	0.368585	30.4493	26.5171	0.240999	8.50176	42.3665	0.951336	52.9934	40.9351	0.207444	8.37364	11.0373	0.446041	6.67569	15.9315	0.667504
544	hsa-miR-520e	1.31547	29.4735	1	0.01	29.1392	1	1.78726	8.54338	0.850178	3.55856	8.47275	0.673411	1.69058	6.97522	0.89796	0.01	14.3841	1	1.08717	25.3028	1	5.8186	40.5313	0.996246	0.693699	27.7606	1	0.01	16.9521	1	1.01788	25.7387	1	4.08031	17.5586	0.919024	7.13557	39.2516	0.866645	26.3506	51.9683	0.634219	1.81569	8.69908	0.926792	0.01	12.3282	1
545	hsa-miR-520f	1.59233	36.113	1	0.01	28.4968	1	1.66208	9.89844	0.885558	1.47984	7.08494	0.895692	0.713753	5.61966	1	0.163912	15.4569	1	1.76811	28.0088	1	14.2555	50.6623	0.798978	1.28036	28.9328	1	0.01	20.6629	1	0.855809	21.7186	1	0.144311	16.0667	1	8.88362	41.9516	0.855985	21.6093	48.3909	0.717656	1.44404	8.26443	1	0.01	12.5971	1
546	hsa-miR-520g	5.0217	34.5478	1	0.01	22.2391	1	0.432149	9.00833	0.962027	1.6283	8.25812	0.896485	0.974975	7.01463	0.991283	0.859244	13.353	1	8.39868	33.1958	0.834308	3.73436	40.5711	0.98128	0.01	30.0326	1	0.01	20.3466	1	1.06056	24.1901	1	9.17899	23.6484	0.802458	7.25398	38.5136	0.989917	24.4697	37.8369	0.546157	0.981519	8.40385	0.974828	9.63857	13.1862	0.476475
547	hsa-miR-520h	3.59021	38.8288	1	0.01	25.9435	1	1.40139	8.53319	1	0.684074	6.40383	0.942097	0.323444	5.59231	1	1.29958	14.6334	1	7.82761	33.5067	0.847734	22.0622	46.4078	0.632031	0.01	27.5443	1	0.01	17.339	1	2.51674	26.6561	1	4.22592	19.9805	0.93506	3.83327	33.6853	1	22.1844	42.5846	0.569519	0.01	6.98084	1	1.06053	13.4991	0.986347
548	hsa-miR-521	4.8081	36.6696	0.901084	0.01	25.4954	1	1.13634	8.48176	0.982901	0.34396	5.92817	1	1.09504	6.21031	0.872594	8.03614	15.3695	0.611077	4.53077	31.3906	0.903547	24.8448	51.7908	0.629678	5.05247	29.8972	0.911848	2.18167	20.0031	0.9365	1.7045	22.9903	1	3.73843	17.0148	0.918851	12.4559	42.2894	0.806811	38.6113	36.4217	0.292076	1.89318	7.33499	0.842887	10.1408	15.1375	0.511614
549	hsa-miR-522-3p	0.01	30.5566	1	0.01	28.2068	1	0.01	8.86101	1	0.516385	7.2295	1	0.421569	5.95036	1	0.551874	13.2353	1	0.01	25.071	1	17.014	44.273	0.856073	0.01	26.9594	1	0.01	17.9403	1	0.074217	27.672	1	3.26706	18.7467	0.979032	7.08998	37.3011	1	19.7541	39.3324	0.620998	0.761516	7.51389	1	2.04437	12.5933	0.962898
550	hsa-miR-523-3p	17.4005	39.2609	0.657644	19.0932	34.39	0.575664	9.12103	10.4464	0.395808	1.13598	7.25926	1	2.56631	7.72323	0.771719	10.7647	19.1378	0.57445	20.391	28.1933	0.476843	20.0953	50.7997	0.692056	16.6158	32.7128	0.609417	2.71469	21.5112	1	14.2249	30.5927	0.647852	9.4258	17.1913	0.598671	21.2218	47.2804	0.718453	49.2728	38.4287	0.170961	1.55938	7.49408	0.836422	9.96099	14.572	0.518082
551	hsa-miR-524-3p	5.82682	35.5373	1	6.39466	34.9145	0.866182	4.94262	11.1469	0.65821	1.7073	7.08769	0.819056	1.54014	8.07232	0.854046	9.37184	17.6752	0.637748	15.1653	31.1745	0.634736	26.4006	57.2263	0.69306	15.4564	39.2807	0.689845	9.12608	22.2185	0.685206	11.393	24.7937	0.629641	12.5909	20.4027	0.529858	14.5632	46.5619	0.886529	45.5171	46.5087	0.311899	0.494684	8.72641	1	10.0481	13.7788	0.483711
552	hsa-miR-524-5p	1.65318	36.2988	1	1.97092	29.9951	0.994775	0.926368	9.42095	1	1.76409	9.21577	0.969203	0.676427	6.6561	0.972809	0.01	11.4957	1	8.54013	33.28	0.807437	19.3523	49.7288	0.744422	0.01	28.2498	1	0.01	18.2665	1	4.26617	26.0274	0.917389	3.46184	18.4903	0.882301	8.34566	39.849	1	32.8825	48.0862	0.451155	1.51081	8.47665	0.914409	7.00122	11.8141	0.562623
553	hsa-miR-525-3p	2.36537	34.7981	1	5.78157	32.0221	0.904651	3.53852	8.94695	0.739897	0.895625	7.80403	0.966365	2.82614	8.07412	0.762853	5.36964	15.3547	0.728561	12.412	32.1721	0.701557	36.7531	50.8682	0.466708	32.8244	32.8972	0.312687	19.1322	20.1966	0.354231	11.1363	33.8725	0.844143	5.16756	17.0134	0.762464	20.2572	47.8644	0.754686	31.281	36.3958	0.438568	2.46777	9.23897	0.803307	9.66475	13.312	0.49082
554	hsa-miR-525-5p	1.13385	39.0999	1	9.24045	39.8128	0.867568	5.15411	11.5245	0.668541	0.592412	6.40712	1	0.492866	6.61747	1	11.904	17.8612	0.507485	13.9596	27.9836	0.614302	30.9394	55.3393	0.574473	23.2826	40.6724	0.54969	9.24431	21.207	0.681622	5.45488	23.6988	0.823125	8.88407	18.499	0.621431	13.4127	43.6837	0.859977	35.3237	45.2257	0.419648	1.53974	8.49742	0.93185	12.5599	14.6828	0.390914
555	hsa-miR-526b-3p	0.01	32.1929	1	4.46525	31.5581	1	2.55492	8.6362	0.778614	0.408013	7.32013	1	0.0864096	5.86274	1	0.01	11.7282	1	2.15772	31.6611	0.998089	15.3742	41.8741	0.738999	0.01	26.1911	1	0.01	17.5	1	7.88598	27.042	0.821326	0.01	15.6445	1	1.92978	36.14	1	16.9695	40.2172	0.667964	0.381676	6.38224	1	2.93686	12.6213	0.901025
556	hsa-miR-526b-5p	1.33285	30.3832	1	4.13785	28.2866	0.965822	1.8165	10.2323	0.859979	0.189381	6.87	1	0.722753	6.87491	1	8.02187	13.9745	0.577502	12.3298	33.1503	0.713337	29.8991	45.8609	0.512439	0.01	28.1036	1	0.01	20.2015	1	5.60169	22.9812	0.812953	9.89162	22.646	0.654202	10.7283	41.1197	0.899096	43.8429	38.8305	0.274922	2.59425	8.46246	0.799583	12.0353	14.1208	0.396239
557	hsa-miR-532-3p	258.42	100.321	0.00990842	201.418	66.7182	0.00264051	72.9431	21.8785	0.00064	148.232	39.5898	0.000203546	94.7315	26.1347	0.000281737	258.365	58.3949	8.84151e-06	157.245	51.3618	0.00153201	309.489	62.4906	6.60655e-07	126.676	51.2773	0.0108888	104.141	46.8933	0.0279546	178.739	56.6558	0.00161051	472.975	61.9428	1.73776e-14	157.703	120.384	0.119085	622.16	259.705	0.0146813	190.062	32.3464	4.63255e-09	302.663	43.7113	6.38182e-12
558	hsa-miR-532-5p	194.837	59.3389	0.00101114	144.805	49.9339	0.00397979	96.3624	29.6838	0.00108029	161.715	45.9574	0.00046284	196.381	40.8397	1.61026e-06	363.496	56.9244	1.61809e-10	250.709	58.7982	1.53835e-05	213.4	59.6996	0.000343018	133.685	44.4666	0.00377304	126.607	37.9052	0.00085201	126.337	53.145	0.0158431	384.379	57.8087	3.16471e-11	93.155	95.9536	0.277133	169.319	66.9275	0.0065968	119.509	33.8571	0.000386399	165.374	33.6471	5.41242e-07
559	hsa-miR-539-3p	40.6126	47.1808	0.390941	64.3424	33.4942	0.0539856	13.3339	13.6689	0.342819	15.8715	12.946	0.211158	1.51077	6.94368	0.989847	22.7856	22.4528	0.316297	21.7944	34.2578	0.533574	42.0069	54.5198	0.436179	200.221	65.6479	0.0016624	209.715	52.7393	7.96637e-05	61.0688	40.9897	0.143621	13.602	25.9954	0.594174	201.375	83.8776	0.0287725	157.32	88.2763	0.0947792	14.2407	13.1176	0.275475	83.4414	26.9811	0.00199996
560	hsa-miR-539-5p	61.2206	42.3405	0.148719	174.894	49.5314	0.000470205	3.94913	10.8456	0.716579	38.6172	19.515	0.04561	6.78475	8.52795	0.424112	0.01	12.1044	1	26.8104	30.4651	0.370555	97.5982	51.6464	0.0587959	0.01	26.3608	1	0.01	17.4536	1	141.003	45.3273	0.00143142	60.2593	28.0577	0.0348213	9.34524	42.4738	0.931516	163.788	86.7608	0.0574478	8.69525	9.80487	0.371819	4.91397	14.4122	0.777241
561	hsa-miR-541-3p	9.02772	32.8465	0.784256	14.8022	30.9933	0.62812	5.16617	10.3501	0.626006	0.575911	8.32516	0.978851	0.634963	5.93374	1	6.24963	16.5244	0.708494	26.7317	35.6037	0.46253	21.6794	48.1783	0.652002	14.3711	30.025	0.638394	8.71188	25.595	0.735039	18.8964	28.548	0.506997	9.11914	18.3024	0.622511	7.90511	41.0344	1	27.9002	41.7312	0.560236	1.33909	7.61534	1	7.01007	13.391	0.633857
562	hsa-miR-541-5p	34.9027	48.9079	0.477335	34.1395	42.3576	0.41491	19.7755	12.4634	0.12156	2.21446	7.76285	0.773598	1.22209	6.94571	0.860416	46.1715	24.0394	0.0541659	52.8249	40.6605	0.218331	62.5393	46.2515	0.173566	59.2231	39.1214	0.143837	40.4943	30.1567	0.182394	33.6722	31.4781	0.26983	45.2716	29.5155	0.116759	23.3312	50.3481	0.752557	107.52	48.801	0.0384885	12.5347	11.9706	0.297149	42.6201	18.8736	0.0281287
563	hsa-miR-542-3p	20.197	38.2363	0.595427	20.344	31.4078	0.514039	1.9361	9.99871	0.863559	55.3555	18.6668	0.00304503	9.01048	11.1044	0.412577	40.0563	24.5738	0.111361	10.8424	29.0168	0.721935	55.8304	49.3471	0.254614	0.129457	27.9729	1	0.01	20.4882	1	47.9308	32.5607	0.146892	87.9037	29.0322	0.00233781	24.1582	41.5289	0.548199	79.9817	50.0567	0.0903809	29.2761	16.5908	0.0770068	20.0805	15.3447	0.208183
564	hsa-miR-542-5p	2.79462	33.9085	1	2.19153	28.7787	0.980283	0.988835	10.0426	0.944585	2.69072	8.31498	0.833454	16.0755	11.5673	0.163365	8.36762	16.1878	0.601145	1.44735	28.6194	0.995494	27.9608	49.2053	0.568715	5.77517	31.4432	0.858112	0.082813	18.7636	1	2.42847	24.7456	1	6.56838	18.6391	0.736445	1.26379	38.0758	1	15.7057	33.5475	0.710348	1.06809	8.20832	1	3.6663	15.1546	0.830924
565	hsa-miR-543	20.2763	41.8051	0.626871	15.4179	30.0665	0.606348	6.60492	11.3676	0.55966	1.09688	7.86263	1	4.34403	9.18665	0.68474	56.9563	21.4856	0.00814352	24.1917	34.027	0.493154	81.063	56.0043	0.147959	168.229	55.2483	0.00265365	100.292	35.0965	0.00433232	7.58856	30.7257	0.802459	23.2313	21.9375	0.282262	24.4694	49.4027	0.680447	41.4855	48.3266	0.413402	1.82967	7.7235	0.930886	12.7801	15.9456	0.457749
566	hsa-miR-544a	0.01	31.3356	1	0.01	22.0886	1	0.01	8.30023	1	1.02605	7.25495	0.951916	0.934859	6.42442	0.936279	1.3468	14.0888	1	0.01	27.6478	1	14.1281	48.2593	0.837253	3.51386	30.3559	0.918293	0.01	17.2302	1	0.01	21.1348	1	2.00831	17.0337	1	1.20847	38.3124	1	12.3326	37.9521	0.753428	0.786211	7.50848	1	0.99653	13.0234	0.992379
567	hsa-miR-544b	0.01	29.4203	1	0.01	27.1733	1	0.332217	7.95151	1	0.460544	8.2833	1	2.22505	7.01498	0.750266	1.13169	15.0121	1	0.01	25.6661	1	12.4591	41.2827	0.763308	3.32056	30.8103	0.931565	1.15877	20.4369	1	0.01	21.6135	1	2.24972	21.0004	1	3.61409	38.7544	1	23.9033	38.8414	0.580128	0.494473	7.0985	1	3.27928	14.0875	0.890233
568	hsa-miR-545-3p	13.9412	37.0436	0.706014	18.0953	33.7411	0.596042	0.630771	9.25639	0.979026	1.9409	9.55938	0.915393	4.76125	9.23676	0.604074	0.01	11.273	1	2.72402	31.7204	0.949427	27.6044	41.2064	0.502328	1.55901	29.8033	0.986174	0.01	20.1395	1	12.4457	28.7275	0.654487	17.8811	18.6161	0.334554	6.71381	38.9516	1	52.3001	38.8331	0.171374	0.01	6.66773	1	9.24241	12.7496	0.500901
569	hsa-miR-545-5p	1.49407	33.0327	1	0.01	27.3001	1	0.01	7.76139	1	1.43336	8.02607	0.922304	0.01	5.40048	1	0.01	14.2963	1	0.01	26.1106	1	10.4315	46.4623	1	0.01	27.3068	1	0.01	16.3707	1	5.81996	26.2157	1	16.1572	19.2	0.402079	4.11806	35.7984	1	13.7898	37.3202	0.714807	2.88396	9.91267	0.797216	0.743932	11.8209	1
570	hsa-miR-548a-3p	1.68266	35.1745	0.979606	2.28928	27.7105	1	0.01	9.133	1	0.851466	7.46887	0.93605	2.80253	8.42014	0.737866	12.1065	17.3784	0.487012	3.13757	26.3417	0.997175	10.397	40.2403	0.7953	2.5765	29.3984	0.998882	0.672356	19.6869	1	1.21011	26.5911	1	13.4089	19.3014	0.482537	5.2584	39.5408	1	20.3496	37.3714	0.604216	0.01	6.88775	1	4.4137	17.5435	0.817409
571	hsa-miR-548a-5p	0.01	31.3739	1	0.01	27.1578	1	0.01	8.43365	1	0.0866007	6.36095	1	0.190955	6.16388	1	4.26554	14.0087	0.778853	0.01	28.053	1	8.41515	44.7874	0.899278	2.45832	32.6731	1	0.01	17.8091	1	0.01	23.7543	1	5.46359	18.1363	0.863579	0.01	32.8616	1	8.44695	33.3699	0.842061	0.01	6.01856	1	1.815	11.7931	0.995231
572	hsa-miR-548b-3p	14.863	42.4434	0.7266	1.19804	26.6533	1	1.21967	9.76828	1	3.07768	8.51176	0.718789	1.69791	6.67515	0.798591	8.99282	16.1705	0.567887	1.44272	30.4014	1	25.3729	51.4132	0.619004	3.948	29.123	0.893503	3.58985	22.9423	0.921818	3.50494	25.714	1	1.79673	16.4671	0.949327	11.8409	36.8471	0.863455	17.3877	41.4719	0.686559	3.39835	8.35529	0.684949	3.92851	12.3	0.750192
573	hsa-miR-548b-5p	0.171851	29.4175	1	0.01	23.137	1	0.963896	8.42251	1	1.07893	8.03896	0.985646	2.04744	6.67677	0.757949	5.69483	22.393	0.84479	0.670465	25.7631	1	12.9852	47.6908	0.919784	0.01	27.8403	1	0.01	16.5954	1	0.394232	19.5758	1	0.01	15.8002	1	0.01	38.7584	1	10.9833	37.4142	0.800663	0.47134	6.82418	1	2.03426	13.7327	0.914475
574	hsa-miR-548c-3p	0.01	30.8073	1	0.01	26.8754	1	0.01	9.08371	1	0.199911	6.05154	1	0.18999	6.82178	1	0.31115	13.0939	1	0.01	29.1601	1	7.96588	44.0154	1	4.99806	32.5163	0.883034	0.0469925	20.0999	1	0.237549	24.9305	1	0.01	18.3434	1	28.3941	51.5324	0.692013	1.20987	40.455	1	0.486478	8.2629	1	0.746877	12.1938	1
575	hsa-miR-548d-3p	0.01	27.5079	1	2.06524	25.8405	0.979493	0.01	9.25964	1	2.4523	7.81855	0.769784	0.304183	8.23372	1	5.73663	17.671	0.918767	4.65848	28.3	0.93611	13.8013	47.4706	0.865143	12.114	30.703	0.698655	7.37658	19.5301	0.707959	2.14885	28.253	0.944972	14.955	23.6982	0.526352	74.9256	60.7572	0.294411	16.9312	40.6163	0.690337	2.66851	9.01771	0.786566	9.3441	14.6012	0.517567
576	hsa-miR-548d-5p	9.49857	36.3957	0.795022	32.5457	30.0767	0.281709	16.5054	11.9247	0.161937	21.7041	14.6827	0.141128	26.1789	13.6213	0.0542228	39.1727	22.8275	0.0816779	22.8357	34.4548	0.496501	10.0231	42.4055	0.863546	25.9869	34.8064	0.478667	25.1405	23.4085	0.278116	24.1774	28.022	0.41827	49.3257	27.6326	0.072647	103.906	62.1536	0.152476	46.067	49.8077	0.344761	14.8857	13.5198	0.268836	42.1209	21.6458	0.0357683
577	hsa-miR-548e	0.01	30.7175	1	6.65127	28.977	0.819409	1.11928	9.3165	1	2.50353	8.2845	0.764022	0.760815	6.46076	1	1.78371	15.1856	0.9111	1.64139	26.1577	1	3.68239	35.0747	1	18.2495	35.8653	0.608508	4.59277	21.0703	0.82716	12.1503	30.1916	0.691944	9.42435	20.2901	0.637012	60.3206	54.2378	0.342945	16.2615	39.5217	0.688113	1.96453	8.10957	0.80696	2.39657	14.2811	0.89075
578	hsa-miR-548f	0.01	26.35	1	0.01	23.0791	1	3.48188	9.96653	0.729761	0.01	5.66068	1	0.51461	6.42664	0.972266	14.0431	34.1336	0.687172	0.906423	26.2982	1	0.044944	36.2949	1	12.0004	29.7408	0.693605	4.62063	22.1999	0.834326	1.48141	26.0436	0.979053	0.01	17.9472	1	65.6134	50.7823	0.26995	1.62185	33.9575	1	1.25731	7.53029	0.963459	0.01	10.8416	1
579	hsa-miR-548g-3p	0.01	27.9113	1	0.01	26.5778	1	1.94682	9.14573	0.956862	0.522284	6.54448	0.971817	0.01	6.16441	1	4.12301	16.6301	0.842356	0.01	25.6619	1	0.01	33.5445	1	6.80379	35.3676	0.84886	2.71276	22.1182	0.972151	0.01	23.8134	1	0.01	17.0086	1	46.5787	54.1446	0.452423	1.93566	30.2426	1	0.01	6.93105	1	0.934093	13.9538	1
580	hsa-miR-548h-3p	7.195	32.6293	0.826915	18.2544	33.6534	0.588997	10.5876	13.6403	0.4152	6.97777	8.31046	0.392848	34.4613	15.5025	0.0254875	30.1809	19.5291	0.11127	14.5392	33.4921	0.679376	0.01	40.1866	1	0.01	26.5883	1	0.01	17.4154	1	15.7695	31.117	0.603051	45.0286	30.5255	0.132713	88.7658	53.9013	0.145165	59.544	44.1084	0.200894	12.0305	10.477	0.2555	33.9003	17.113	0.0436177
581	hsa-miR-548h-5p	0.01	31.7656	1	1.08492	27.9129	1	5.00675	10.0624	0.620684	1.32397	6.94641	1	1.28485	7.67867	0.874013	1.95809	14.9	0.894438	0.01	27.4122	1	2.47048	39.3336	1	5.41404	32.9846	0.903159	1.04323	19.8304	0.966677	2.56682	27.3045	1	1.88453	19.0996	1	55.9845	56.4677	0.363014	5.2631	37.8666	0.894511	0.737642	7.93393	0.990181	1.60838	13.7326	1
582	hsa-miR-548i	0.01	31.6484	1	8.93659	35.5201	0.814148	4.30132	9.99215	0.701904	0.948383	7.0722	1	0.682635	5.57852	0.995755	13.4566	21.9358	0.530744	0.01	28.3442	1	0.01	32.82	1	79.1199	38.9522	0.0408834	62.289	32.1186	0.0521116	1.25481	24.913	1	7.78222	20.3293	0.873442	38.1736	48.0271	0.495238	33.64	44.9553	0.447472	0.01	7.84957	1	4.96955	15.2491	0.803785
583	hsa-miR-548j	3.21214	37.6202	1	6.26272	29.8656	0.885722	18.5651	15.3501	0.209531	2.76603	7.78438	0.749802	9.72217	11.8998	0.41928	36.8991	21.7922	0.0857974	1.95253	28.4985	1	5.21866	39.8521	0.958665	89.2814	35.6474	0.0155199	54.2744	25.3281	0.0331472	1.18235	27.9274	1	20.1607	24.72	0.401131	64.5058	48.4967	0.286869	18.8977	38.8601	0.694512	2.78224	10.5082	0.843444	8.42631	16.504	0.618644
584	hsa-miR-548k	2.58927	39.2999	1	2.33862	26.9353	0.972005	2.79007	10.0709	0.791961	1.96948	7.95535	0.804176	0.01	5.94025	1	24.6745	24.9364	0.311535	0.850863	28.0968	1	6.27168	40.8613	0.934046	116.537	54.013	0.0231144	83.2451	31.7791	0.00903556	3.15452	24.8306	1	17.6024	20.136	0.366417	46.3049	48.8668	0.428656	28.6135	42.1925	0.445095	4.00179	9.5869	0.735549	3.27512	15.6727	0.831604
585	hsa-miR-548l	0.516345	35.2915	1	0.895032	26.8027	1	6.11686	11.9868	0.616398	0.01	5.92649	1	1.85376	7.71813	0.830275	16.4818	20.0708	0.402391	1.15392	29.5891	1	2.91385	40.0141	1	34.0818	35.6283	0.316228	19.6922	21.4168	0.357072	2.52532	29.3077	1	5.3963	18.8911	0.809098	46.513	51.5251	0.470751	16.5045	39.2797	0.698526	3.0596	9.78561	0.754548	5.68363	15.6298	0.725277
586	hsa-miR-548m	0.84855	32.3866	1	0.01	26.679	1	4.44192	11.1078	0.686923	0.508365	5.98142	0.965882	3.01355	9.57194	0.77291	29.1659	26.5492	0.269859	0.01	26.977	1	24.042	43.6032	0.583155	75.1389	35.8648	0.0386944	48.583	30.0134	0.103608	0.252183	24.6478	1	4.83731	19.7984	0.80949	48.3516	44.6844	0.260074	7.25427	40.4045	0.880973	0.01	8.13347	1	3.18804	13.7092	0.868501
587	hsa-miR-548n	0.01	28.6583	1	0.01	27.2296	1	0.998178	9.64369	1	0.400647	6.11163	1	0.385979	6.3169	1	0.900021	13.4762	1	0.01	27.4626	1	0.01	42.8595	1	3.03342	30.8558	1	0.01	19.6499	1	0.01	23.7286	1	1.28819	16.2523	1	29.3092	43.8522	0.603838	1.51894	34.5274	1	1.40801	10.1221	1	2.06586	12.1866	0.995224
588	hsa-miR-548o-3p	0.0693122	32.5574	1	6.08653	30.5823	0.985525	4.31358	9.30745	0.646349	0.144906	6.33545	1	0.221507	7.16269	1	8.12597	16.3441	0.653413	9.9738	35.5364	0.839719	0.01	35.7587	1	12.2923	33.6502	0.718512	3.66662	20.8865	0.861739	7.64331	27.8484	0.801255	1.93669	16.3369	0.950211	14.5312	47.3393	0.765034	20.8539	42.5222	0.687592	0.547788	8.04947	1	3.05838	15.402	0.887606
589	hsa-miR-548p	0.783999	33.761	1	0.01	29.4141	1	1.26159	9.5076	0.96309	1.03518	7.87044	1	0.60928	7.08056	1	0.544567	13.7971	1	0.01	28.0091	1	0.01	40.5792	1	12.2527	33.6222	0.71179	8.00944	23.44	0.731948	2.03858	23.592	1	2.55378	17.5864	0.924904	12.0569	38.3528	0.777785	8.15483	35.0174	0.854862	0.654187	7.04608	1	6.59487	15.7613	0.686737
590	hsa-miR-548q	8.5799	39.4581	0.845964	465.276	67.2699	5.50649e-12	2.12767	8.30676	0.797524	1.56788	8.07708	0.874775	2.01703	8.17475	0.846315	2.14796	13.2713	0.965116	11.1083	28.042	0.692246	0.01	47.0483	1	5.83624	32.1163	0.870085	0.01	19.7276	1	54.7351	32.0571	0.0835756	19.2917	24.3709	0.435517	27.6456	44.2109	0.611394	57.4004	52.742	0.240853	0.604321	7.62033	1	12.8069	15.7575	0.40592
591	hsa-miR-548s	0.01	29.104	1	0.01	25.2674	1	1.0521	10.5415	1	0.895523	7.52291	1	0.01	6.54073	1	0.01	14.8315	1	0.01	27.8265	1	0.01	38.3982	1	7.05566	29.3653	0.802771	3.06962	21.9907	0.908164	2.14403	26.7028	1	0.133111	18.173	1	6.81162	43.8032	0.884357	7.0031	35.9086	0.923159	0.323751	7.73526	1	0.953678	14.1499	1
592	hsa-miR-548t-5p	0.01	28.721	1	0.01	25.056	1	1.92875	10.7142	1	0.482086	6.26685	1	0.325167	6.34606	1	2.32998	15.5881	1	0.01	25.4994	1	0.01	36.5727	1	2.6552	30.4083	1	1.40069	18.5882	1	0.01	23.9804	1	0.01	17.5287	1	11.9652	45.1846	0.835242	0.0789049	29.8439	1	0.01	6.83417	1	1.09817	13.9387	0.958022
593	hsa-miR-548u	0.695199	37.5235	1	0.01	25.7408	1	1.53652	10.5342	0.970497	0.362805	6.21696	1	0.301009	7.00054	1	0.819722	13.0526	1	0.01	30.5759	1	0.01	33.5301	1	2.08705	29.6017	1	0.0122191	18.475	1	1.45817	23.0571	1	0.01	15.2295	1	3.2402	39.0344	0.94783	11.1019	37.5147	0.918476	0.614398	7.64717	1	1.01868	12.5751	0.995244
594	hsa-miR-548v	0.01	28.3519	1	0.0615427	25.8874	1	1.7908	9.47388	0.887524	0.824706	6.76915	1	0.01	7.40675	1	6.46657	16.7507	0.70046	0.01	28.9934	1	2.30002	39.174	1	26.1709	33.3463	0.457828	13.1762	23.6679	0.576747	19.0884	33.279	0.562583	5.41849	17.8026	0.754401	9.44969	44.0776	0.846874	19.5895	36.5832	0.589083	2.03847	8.28401	0.856095	6.44971	17.0861	0.709801
595	hsa-miR-548w	50.3429	47.3043	0.286967	70.7174	41.3739	0.0869332	39.4462	14.1358	0.00456234	36.828	16.8111	0.0298444	62.1394	23.8309	0.00895379	148.25	28.695	2.48994e-07	93.1257	43.0325	0.0296858	22.0941	40.2634	0.584174	52.1191	34.9492	0.129523	56.1708	29.1654	0.0552319	41.6791	26.9811	0.139493	143.673	40.7256	0.000303905	72.6079	56.2074	0.200518	81.7271	60.8603	0.179607	30.2989	15.0426	0.0424133	78.9933	19.5402	2.33685e-05
596	hsa-miR-548x-3p	0.01	34.8504	1	1.8552	26.3853	1	1.76369	9.01047	1	3.0057	8.32326	0.756701	0.595563	6.17321	1	0.937631	14.6854	1	0.01	25.5421	1	2.22422	38.4761	1	5.89316	28.4868	0.863951	0.746461	18.7124	1	0.542009	22.456	1	1.72539	17.8624	1	9.50167	40.7046	0.847198	1.99153	32.174	1	0.281963	9.60384	1	2.17598	13.5639	1
597	hsa-miR-548y	0.01	35.0717	1	0.01	22.5123	1	1.67264	9.73575	0.925919	0.307474	6.40397	1	0.632388	7.83443	0.988539	0.01	14.0676	1	0.01	29.1899	1	0.01	38.0858	1	6.72061	28.4024	0.827908	2.55496	20.3428	0.90308	0.964531	23.6274	1	0.01	18.4985	1	5.76916	39.0443	0.960337	2.88781	28.0483	1	0.01	7.58837	1	0.01	13.0376	1
598	hsa-miR-548aa	60.6758	45.307	0.178933	65.6351	35.4862	0.0651318	5.9429	10.3614	0.556254	18.8609	14.4735	0.190614	15.6637	10.8345	0.147883	63.2162	26.7311	0.0177682	36.5675	35.7722	0.293755	64.742	48.0508	0.174217	16.261	33.6354	0.636634	14.5267	24.6548	0.552155	58.6075	36.2311	0.0970679	140.628	42.13	0.000652722	69.7835	68.4847	0.197325	177.357	88.2355	0.0266744	33.1404	14.5883	0.0212091	91.2873	22.48	2.75311e-05
599	hsa-miR-548ab	0.58218	32.3157	1	0.01	25.2675	1	0.01	9.2132	1	0.317542	6.49338	1	1.59349	8.20844	1	0.580826	14.7009	1	0.01	29.6526	1	11.4658	45.9081	0.846426	0.01	26.1441	1	0.01	16.2722	1	1.68652	26.1694	1	0.592708	17.0518	1	8.71884	42.5364	1	6.10692	35.0137	0.874253	0.01	5.82457	1	2.48817	15.4525	0.910017
600	hsa-miR-548ac	1.58352	36.0234	1	6.29637	33.2558	0.920677	0.01	7.68109	1	1.01876	7.27994	0.981161	0.595018	7.10566	1	1.08654	14.1304	1	7.31555	33.3528	0.853008	2.44395	37.4952	1	0.01	30.7262	1	0.01	17.805	1	3.53398	25.953	0.942436	0.01	16.5965	1	10.9463	39.9674	1	25.4914	37.7713	0.477396	0.537039	8.22722	0.986036	15.8727	18.5798	0.393537
601	hsa-miR-548ad	0.01	32.1126	1	1.95393	30.9872	1	0.01	7.02866	1	0.01	6.2973	1	0.653159	7.95815	1	0.01	12.5195	1	0.348661	27.1308	1	19.1548	41.871	0.648151	0.01	29.3449	1	0.01	17.2485	1	0.01	23.4725	1	0.706154	17.4659	1	0.01	37.0748	1	11.2283	39.2234	0.817751	0.01	6.08401	1	0.323145	12.8664	1
602	hsa-miR-548ae	3.95291	38.9507	0.974554	1.12403	26.3455	1	0.01	8.01872	1	0.233761	6.47704	1	0.01	6.21405	1	0.303686	15.6696	1	1.72799	30.0655	1	15.4291	44.5898	0.742454	0.01	28.2243	1	0.01	15.5096	1	0.01	24.3124	1	0.124069	18.6597	1	0.01	34.6671	1	7.83752	39.0721	0.869288	0.01	7.49009	1	0.234712	13.0122	1
603	hsa-miR-548ag	7.54307	40.2995	0.892516	2.10048	27.0429	1	0.01	8.25405	1	0.01	6.81028	1	0.117102	6.42345	1	0.951687	15.2246	1	5.00275	32.0909	1	33.8761	47.5146	0.47467	1.07183	30.2378	1	0.01	20.1281	1	6.62345	25.7816	0.865715	0.01	15.2497	1	5.891	40.0165	1	13.4991	39.6226	0.751926	0.01	7.4877	1	1.47021	11.8123	0.955578
604	hsa-miR-548ah-3p	1.64168	34.3241	1	0.0452059	26.0926	1	0.410023	8.1926	1	2.05989	8.02692	0.803295	1.03274	7.48972	1	3.2787	14.4106	0.872925	11.5409	32.1673	0.744488	26.1997	46.8749	0.574748	0.01	30.932	1	0.01	16.5188	1	0.01	22.3725	1	3.189	17.1565	1	3.07096	38.7351	1	13.0555	41.9098	0.747257	0.445239	7.72029	1	3.68816	13.4359	0.814623
605	hsa-miR-548ah-5p	6.07501	37.3078	0.975453	2.47821	27.5531	1	0.328314	9.02576	1	0.487707	7.24424	1	0.195455	5.98604	1	0.01	14.2725	1	0.71415	25.9484	1	17.4826	47.0752	0.725629	0.01	27.9624	1	0.01	18.799	1	0.495268	23.8494	1	0.01	16.3359	1	0.01	33.4563	1	12.1218	32.9647	0.712676	0.01	6.78894	1	1.82288	12.8636	1
606	hsa-miR-548ai	11.7111	42.5885	0.799101	0.289972	29.0221	1	1.14876	10.439	0.9931	2.43422	8.75923	0.824302	3.31783	8.52119	0.699273	2.27545	15.2597	0.894976	8.88788	26.9393	0.816453	21.5827	52.6904	0.680303	0.01	23.3746	1	0.01	15.307	1	1.06166	26.8723	1	0.970096	16.0489	1	3.0873	35.3685	1	8.32033	35.585	0.835071	1.10959	7.89203	1	5.49185	15.2359	0.772943
607	hsa-miR-548aj-3p	0.01	33.1348	1	0.01	22.4041	1	0.300801	8.45116	1	0.0888521	5.93329	1	0.108309	5.7273	1	0.01	11.3407	1	3.59791	29.3209	1	19.1334	47.0398	0.690377	0.01	28.6947	1	0.01	15.4684	1	0.01	22.8287	1	0.01	15.7886	1	3.70752	36.8618	1	7.87627	39.4198	0.878265	0.01	6.33827	1	1.0821	12.788	1
608	hsa-miR-548aj-5p	3.85881	34.0634	0.96762	0.01	23.4309	1	0.01	8.4311	1	0.949478	7.02434	0.892568	0.58074	6.15648	1	0.01	17.2718	1	0.01	24.5238	1	19.7716	49.0338	0.684057	0.01	24.7825	1	0.01	14.9721	1	0.01	21.2073	1	0.01	15.6969	1	1.62398	35.5733	1	11.9005	36.7233	0.7568	0.01	6.52812	1	1.92362	12.6798	0.886132
609	hsa-miR-548ak	36.0496	44.1312	0.414354	12.2969	28.1769	0.665038	9.91675	11.884	0.389786	10.5707	10.7353	0.316447	13.3896	9.37012	0.152223	42.1254	24.283	0.0824412	42.2509	33.3112	0.196945	30.5228	51.0723	0.54931	0.143775	28.2473	1	11.9147	21.7429	0.582067	3.48762	25.5291	0.917328	37.7188	23.4759	0.111355	13.1531	46.4499	0.964124	37.826	46.5321	0.349577	6.01901	10.3025	0.555501	26.3423	18.5069	0.172928
610	hsa-miR-548al	14.8444	42.9692	0.819604	0.01	24.3288	1	0.641853	8.47278	1	2.02005	7.64882	0.818586	0.01	5.96541	1	0.01	12.7754	1	2.19528	27.8002	1	22.2799	47.8151	0.639151	0.0742415	28.4879	1	0.01	20.8747	1	0.01	22.4837	1	1.48322	16.8401	1	1.60095	38.2133	1	18.5128	37.0233	0.631249	0.124985	7.92451	1	2.91856	13.9133	0.979351
611	hsa-miR-548am-3p	10.9949	44.3341	0.804524	0.01	27.5515	1	0.0841285	7.99183	1	0.0662345	5.53296	1	0.76808	6.01358	1	3.70516	18.2147	0.859023	2.99348	27.402	1	18.3463	51.0333	0.718601	0.102981	29.0605	1	0.01	19.1596	1	1.1418	22.6309	1	2.39263	16.65	1	1.57385	36.7819	1	7.26935	38.476	0.860831	0.319376	7.08807	1	1.03382	12.7843	1
612	hsa-miR-548am-5p	52.6644	45.4567	0.245745	57.9368	28.3717	0.0414262	1.91585	8.2106	0.891736	6.12025	9.20744	0.497231	16.1709	12.1838	0.18635	18.679	16.3557	0.252884	26.8154	32.6393	0.41058	18.8634	46.8454	0.684771	20.8337	34.8871	0.548174	29.1037	27.3598	0.284053	26.2279	33.5579	0.412135	44.2702	24.2323	0.069068	50.6546	54.9828	0.332408	62.6358	43.6214	0.109222	4.80324	9.43651	0.611521	41.7878	22.8079	0.0548666
613	hsa-miR-548an	25.5512	40.816	0.532116	0.01	24.9088	1	0.409865	8.26651	1	1.07203	7.27304	0.905498	2.55989	7.80415	0.781804	2.69048	13.0793	0.9037	0.01	27.3623	1	15.8705	51.5288	0.757065	2.12783	31.116	0.982584	0.01	20.0029	1	0.01	21.39	1	2.03256	17.9463	0.981024	3.75796	35.5952	1	11.8546	37.2307	0.791224	0.01	6.32505	1	0.600408	12.5867	1
614	hsa-miR-548ao-3p	16.4644	39.6769	0.678458	0.01	30.3272	1	0.42477	8.86664	1	0.79223	5.78069	0.909618	0.0121893	5.85871	1	0.0902589	13.2081	1	8.70111	31.1223	0.82174	16.2067	57.1627	0.776039	0.01	25.9392	1	0.01	16.8508	1	0.01	22.8123	1	5.85062	21.5616	0.788813	4.58224	35.5172	1	22.5873	35.728	0.500002	0.190067	7.09033	1	1.72196	12.9677	1
615	hsa-miR-548ao-5p	30.3818	41.8927	0.468475	3.31784	27.914	1	1.11423	9.43811	1	8.64462	8.81472	0.323133	4.93996	8.06535	0.541892	10.9715	18.1204	0.584512	20.2534	31.8145	0.534964	21.5315	57.8144	0.714761	4.72311	29.1045	0.920735	6.60005	20.4849	0.748149	3.57331	26.8204	1	28.195	25.852	0.271803	2.36828	36.1149	1	28.5113	37.0339	0.460936	3.60485	9.52921	0.701397	11.586	15.0428	0.433395
616	hsa-miR-548ap-3p	26.399	47.877	0.582332	0.01	27.6253	1	0.172517	7.56026	1	0.491803	6.39195	1	1.16696	7.71148	0.988586	0.01	12.6809	1	5.11995	30.009	0.871124	21.7109	47.0709	0.64298	0.01	26.6933	1	0.01	16.6822	1	2.05458	25.3668	1	0.301758	16.6975	1	3.76877	35.4999	1	17.7093	34.8691	0.622132	0.160445	7.384	1	1.37835	13.9989	1
617	hsa-miR-548ap-5p	27.6873	39.8102	0.487233	7.0842	28.2069	0.80128	1.08841	7.21207	0.930516	2.82168	7.4913	0.739867	5.51589	9.43766	0.556362	6.32304	17.7204	0.721126	3.89175	32.0297	0.93642	39.9788	53.7147	0.4537	7.09162	34.7092	0.839293	1.00368	21.3101	1	1.43734	24.5726	1	10.304	20.2872	0.625141	3.2397	36.0334	1	27.5648	35.1739	0.430263	3.94327	8.66309	0.65128	1.88136	15.1899	1
618	hsa-miR-548aq-3p	28.2634	47.0612	0.547436	6.97196	31.4424	0.878229	0.834361	7.89088	0.926675	6.07624	8.2791	0.456422	2.01069	7.74957	0.860828	0.400627	12.1106	1	13.8196	34.6227	0.695329	27.4324	50.5968	0.585556	0.01	23.4699	1	0.01	18.1573	1	0.01	22.4726	1	7.17284	20.6061	0.725579	10.6592	42.9405	1	28.7262	44.0802	0.508357	2.41182	8.31368	0.771257	14.3992	16.2567	0.394551
619	hsa-miR-548aq-5p	16.0401	41.4923	0.698651	2.95931	25.1144	1	1.08865	9.28479	1	2.5333	8.60544	0.779945	1.22228	7.3416	0.997601	3.87631	18.3637	0.912324	1.30332	30.2096	1	19.4663	50.1156	0.78023	3.04182	32.1968	1	0.01	18.8578	1	0.820708	24.0202	1	3.06389	17.4435	0.980635	9.23712	38.8397	0.917118	9.73919	32.0307	0.843842	0.0287338	7.82462	1	12.139	16.0222	0.442907
620	hsa-miR-548ar-3p	8.46175	41.4877	0.837988	0.01	25.2953	1	0.192779	8.29693	1	0.248205	6.80086	1	1.33725	6.7251	0.968223	1.60357	14.9378	0.983982	1.00834	28.0022	1	23.5857	52.459	0.651785	3.50113	29.7747	0.943597	0.01	18.989	1	3.55501	25.7688	1	0.01	16.674	1	1.10292	33.6297	1	4.45259	36.1247	0.956831	0.331334	6.95583	1	1.93133	11.8481	1
621	hsa-miR-548ar-5p	31.1761	44.7727	0.486681	12.3832	29.2114	0.669772	0.901725	9.06997	1	8.83911	10.6833	0.405726	3.90275	8.47365	0.643171	9.32285	18.1064	0.60102	5.93069	28.3164	0.865278	23.959	50.3106	0.632283	0.01	27.2747	1	1.50351	19.1292	1	3.32358	26.3194	1	10.3234	18.8011	0.57785	7.06351	37.5117	1	18.5479	40.8378	0.601092	4.88301	8.7698	0.573102	18.7463	15.631	0.234793
622	hsa-miR-548as-3p	14.2047	43.1606	0.742475	0.01	23.3128	1	0.136308	8.07554	1	2.15943	8.23166	0.839399	0.461037	6.99692	1	0.697384	13.7857	1	0.412401	29.4304	1	9.11834	45.9181	0.932084	0.01	29.0531	1	0.01	16.7625	1	0.01	20.8483	1	0.01	17.8823	1	1.10832	33.9951	1	8.83057	40.0463	0.826493	0.0732391	7.34272	1	2.49243	13.5246	0.855601
623	hsa-miR-548as-5p	37.4938	43.2629	0.386827	29.7778	29.9068	0.320956	1.45467	9.26086	0.970631	7.82786	8.92398	0.38408	4.21915	9.18552	0.646552	21.1462	33.2206	0.521626	12.1616	31.0032	0.691289	21.7101	55.7041	0.695537	17.0721	27.9913	0.541492	14.1518	22.0977	0.522139	13.9276	29.9516	0.646422	20.7119	22.9164	0.363224	12.9623	44.1735	0.877522	17.2089	41.0708	0.650831	3.7707	9.16443	0.68164	22.9955	14.5234	0.101639
624	hsa-miR-548at-3p	11.3718	43.592	0.822409	0.01	28.7523	1	0.01	7.5679	1	2.94298	7.87226	0.709653	0.01	6.36194	1	1.32188	15.2342	1	1.27964	26.4898	1	26.3358	43.6635	0.547583	0.01	25.2773	1	0.01	19.3523	1	0.01	23.1611	1	0.01	17.0791	1	0.727268	34.9914	1	10.5744	37.0261	0.879541	0.715172	7.31349	1	2.86024	14.796	0.89848
625	hsa-miR-548at-5p	7.13931	39.245	1	0.01	26.1963	1	0.591695	7.75289	1	0.986448	6.66735	0.903335	0.058201	6.00325	1	0.01	12.0962	1	0.01	25.9044	1	21.4864	45.7477	0.75677	0.01	26.3474	1	0.01	16.8233	1	0.01	21.5557	1	1.45764	17.2556	1	0.01	34.1079	1	6.04946	32.8379	0.91553	0.180389	7.80773	1	0.01	10.402	1
626	hsa-miR-548au-3p	29.9375	40.4893	0.460502	11.5973	28.5803	0.682043	1.31643	8.35768	0.979911	5.83635	8.34544	0.495504	1.73783	6.82844	0.909558	7.59263	16.0665	0.633462	17.44	30.3541	0.555417	42.3236	52.1287	0.414164	25.2028	33.6015	0.451401	7.06992	22.7647	0.823255	12.2702	29.4206	0.679407	15.9218	22.6749	0.482689	5.11045	38.8159	1	37.9412	46.6527	0.371106	5.15632	9.18966	0.56951	14.3781	16.1407	0.360835
627	hsa-miR-548au-5p	56.0566	47.9723	0.243217	46.9632	32.9868	0.153283	10.2925	10.8345	0.357779	29.1375	14.2359	0.0399577	35.9469	13.5332	0.00796328	54.6056	22.3975	0.0138301	56.7394	42.4181	0.193409	31.9176	48.1245	0.505446	19.5937	32.8375	0.565006	24.7818	24.321	0.305652	25.8666	32.0399	0.418458	76.7969	30.3677	0.0108949	43.3095	60.8611	0.377549	48.6517	49.7061	0.274957	16.7262	12.5843	0.178886	47.3681	21.2622	0.0209413
628	hsa-miR-548av-3p	21.392	45.0315	0.634436	3.07967	31.7777	0.975847	2.13699	9.36486	0.849743	6.50357	9.0604	0.469803	1.29247	7.15957	0.882535	9.73139	15.245	0.528258	13.0912	29.2627	0.649709	21.7995	48.9096	0.653918	6.44116	35.4433	0.870002	0.01	15.6435	1	0.414604	23.1679	1	0.818932	19.2573	1	0.01	37.6852	1	9.55455	35.719	0.826668	0.960388	7.57352	0.973613	1.27579	12.0173	0.968523
629	hsa-miR-548av-5p	28.8032	48.5499	0.552146	6.90486	34.2243	0.86263	0.883793	8.76751	1	3.52328	7.28384	0.62658	1.77556	6.72622	0.829502	14.7303	16.2848	0.368562	4.8112	29.3602	0.870359	25.4769	47.5703	0.590622	32.2184	33.5709	0.345503	9.12363	20.961	0.667227	0.0463336	25.2041	1	4.09615	16.9982	0.813869	7.76035	39.0197	1	7.55724	34.8293	0.879152	2.74041	8.19841	0.73653	0.243064	12.521	1
630	hsa-miR-548aw	17.0205	37.9432	0.653459	5.88335	31.2915	0.891743	2.03682	8.17945	0.874241	3.9411	9.27207	0.669288	0.857159	6.17867	0.892823	0.01	13.2186	1	9.49587	27.7996	0.723654	17.3641	46.3219	0.707537	0.653923	33.0708	1	0.01	18.1198	1	1.05837	22.3862	1	0.983685	18.2364	0.991286	2.91972	34.27	1	18.9965	42.509	0.711439	2.04024	8.23791	0.836011	0.62129	12.1645	1
631	hsa-miR-548ax	26.1337	36.3265	0.471903	13.6036	30.5214	0.657107	2.30393	8.52278	0.816291	7.9849	9.16662	0.394162	15.9328	13.1283	0.222695	16.1292	19.048	0.385518	6.71899	29.6789	0.860002	12.2569	53.8245	0.83044	7.47372	30.338	0.849716	4.63282	21.6356	0.846551	4.1362	25.2954	1	21.7211	27.81	0.421956	12.5598	42.048	0.910607	10.5998	35.0306	0.772296	3.49906	8.0007	0.741779	15.0206	17.1655	0.373366
632	hsa-miR-548ay-3p	16.1726	40.5993	0.689289	8.11498	29.55	0.781084	0.341352	8.50336	1	1.05505	7.02849	0.985036	2.25491	7.79804	0.773238	0.01	13.7706	1	23.2157	29.1146	0.426824	21.3448	49.0186	0.661181	14.4794	36.0345	0.721267	0.202169	21.1358	1	3.48354	22.193	1	4.04436	17.1945	0.88306	3.22077	35.4276	1	33.9251	42.0312	0.367196	1.80544	7.84633	0.83286	8.26345	17.0631	0.641584
633	hsa-miR-548ay-5p	40.8532	44.2428	0.356744	7.23757	28.8834	0.801549	4.07079	9.5148	0.663437	20.3024	11.3644	0.0759055	24.9377	16.6949	0.133295	23.9694	23.6487	0.302811	16.6014	35.775	0.637083	28.7255	47.8472	0.545849	2.24236	31.2288	0.984231	3.45468	21.6307	1	8.81614	27.786	0.828597	54.998	25.2987	0.0305667	39.8246	47.7012	0.399068	34.7877	49.8578	0.455785	14.9226	11.3462	0.185631	20.2826	14.2334	0.175838
634	hsa-miR-548az-3p	6.55195	32.6442	0.84574	1.45198	25.4726	1	0.650969	8.30487	1	0.842829	6.55806	0.897951	2.27167	7.65243	0.789272	0.173925	12.7741	1	4.78517	26.5218	0.853859	16.4093	46.5931	0.777135	0.01	28.6372	1	0.01	18.3007	1	1.22889	25.3813	1	0.36879	14.7881	1	2.89335	38.4186	1	6.05841	29.8367	0.961281	0.303325	6.35818	1	2.22337	13.2161	0.965072
635	hsa-miR-548az-5p	9.00191	32.4919	0.813994	2.41175	27.8751	1	0.01	7.34872	1	1.71172	8.44466	0.846336	1.57082	7.25754	0.940384	1.30216	12.8214	1	0.01	32.7417	1	21.9894	46.5015	0.653927	1.41054	33.0397	1	0.01	20.3698	1	1.71233	25.5586	1	3.94876	17.727	0.832349	15.6808	44.8266	0.774777	7.24144	35.7575	0.908443	0.609894	6.84714	0.992275	4.15077	13.9324	0.807006
636	hsa-miR-549a	3.61925	38.0852	1	2.9003	26.0318	1	1.61175	8.91487	0.859735	0.192176	6.01529	1	1.30785	7.4893	1	0.162213	12.8482	1	1.39854	28.1596	1	0.01	42.8344	1	23.2914	32.596	0.47335	8.88855	19.3334	0.643199	5.22602	26.0902	0.847937	1.90378	19.9124	0.924122	13.8339	41.6492	0.774661	4.85578	35.1181	0.936122	0.60903	6.83295	1	2.8384	14.207	1
637	hsa-miR-550a-3-5p	60.4	42.7879	0.159122	138.222	48.57	0.0044929	6.09164	10.9385	0.580378	37.99	30.6149	0.205271	5.32134	8.82248	0.54801	6.51316	17.9003	0.716709	35.3871	34.924	0.307394	25.2761	48.946	0.604274	20.7527	29.7374	0.469866	11.6854	22.4387	0.607579	70.1437	38.2786	0.060018	31.2789	24.29	0.189018	34.5369	54.945	0.520718	178.481	78.0343	0.0162889	6.12294	9.06393	0.495882	11.6754	15.9858	0.445881
638	hsa-miR-550a-3p	35.8855	39.0715	0.357104	28.0553	39.9555	0.480295	22.2534	15.2579	0.148094	10.5398	10.4884	0.311791	41.1706	17.0918	0.0160216	30.1825	20.4201	0.136165	43.1764	35.6062	0.206901	8.45294	42.4489	0.896226	0.01	25.3133	1	0.916665	19.0706	1	37.8115	31.6846	0.238471	81.0593	29.0613	0.00523262	52.741	50.7036	0.210325	51.8452	52.2243	0.289686	20.9942	12.1078	0.082662	30.0312	17.8534	0.0868455
639	hsa-miR-550a-5p	21.3102	35.9015	0.550543	32.4794	35.9304	0.362878	4.77198	10.4284	0.65749	4.13396	8.42289	0.618467	4.15946	8.93058	0.638967	7.86078	16.7851	0.62628	24.3727	39.6223	0.524749	17.2214	42.82	0.688803	3.62013	28.3892	1	2.18305	21.0192	1	19.924	29.3062	0.505789	21.1152	24.5217	0.359232	35.3482	46.1837	0.423742	69.145	42.9791	0.130912	1.98492	8.7747	0.840243	12.8892	15.0751	0.39189
640	hsa-miR-550b-2-5p	33.607	45.0653	0.456923	65.0503	41.7241	0.114436	0.55999	9.77124	1	16.8817	17.9468	0.335959	4.15515	8.37314	0.618005	7.40405	14.9484	0.61337	0.89996	27.7431	1	10.5878	42.935	0.810855	11.2738	32.8802	0.719179	4.75393	18.8381	0.840283	26.777	30.8689	0.397011	17.2086	22.0936	0.422406	41.6961	45.3395	0.408725	105.43	51.7031	0.034838	1.59536	7.46455	0.844237	6.39947	15.9662	0.712611
641	hsa-miR-550b-3p	18.8862	34.6465	0.585649	27.1811	34.3205	0.425222	11.238	13.5475	0.409801	3.73532	7.16563	0.611168	27.7279	13.4905	0.0394662	28.0649	18.1301	0.114795	29.6167	37.4981	0.413088	15.5132	45.7884	0.773924	0.01	26.654	1	0.754475	18.9186	1	31.808	33.5033	0.337378	53.2892	23.434	0.0208806	55.2599	52.0012	0.211884	59.1903	49.6184	0.244629	18.3737	14.0263	0.186919	26.4448	17.7062	0.118821
642	hsa-miR-551a	26.6245	39.8964	0.505516	1.86405	30.9383	1	3.79402	11.9806	0.74885	1.4984	7.99592	0.887764	33.7372	13.0644	0.0102857	7.27805	17.0838	0.670107	18.8674	35.6363	0.60383	3.83471	39.31	1	0.190173	27.2771	1	0.202619	17.5919	1	10.5612	31.8657	0.818327	26.9719	25.1623	0.262869	47.2408	49.3948	0.267363	37.6511	42.7178	0.39006	4.75041	9.36055	0.6138	12.3285	14.3027	0.363951
643	hsa-miR-551b-3p	8.54183	38.6962	0.825625	2.47919	33.0588	0.951232	1.64944	9.98638	0.950235	0.01	6.65822	1	6.31689	10.7396	0.561643	14.9545	17.6404	0.39083	3.34765	33.4838	1	1.19142	38.1812	0.997635	35.0315	34.692	0.324177	23.7358	18.8549	0.207397	3.89763	24.3473	0.953991	6.63658	18.6876	0.711336	23.6423	42.5254	0.635904	19.7005	45.0598	0.656827	2.13311	8.63146	0.806145	7.02715	12.9728	0.593579
644	hsa-miR-551b-5p	71.1275	42.4312	0.0939477	61.5904	44.7475	0.165924	13.6728	14.4091	0.358847	5.54954	10.2577	0.581193	10.3065	11.6268	0.375383	27.2016	20.4739	0.191527	42.4708	37.6467	0.251383	36.9236	54.2246	0.49751	60.9277	38.8405	0.11396	38.5687	24.2009	0.113728	63.836	39.8075	0.119558	35.9835	22.9242	0.1111	35.4565	42.3085	0.472536	99.1191	49.8565	0.046802	4.93511	9.67214	0.609696	26.7374	16.7882	0.101745
645	hsa-miR-552	3.47874	36.1425	1	0.01	25.9365	1	0.267894	8.93418	1	0.01	6.84737	1	0.0133631	6.54088	1	0.01	13.1258	1	0.01	27.8348	1	0.01	41.3969	1	5.97781	26.8238	0.830259	2.68573	21.1354	0.955523	2.88493	24.9533	0.997977	1.82961	15.9365	0.966382	3.11691	35.7514	1	14.128	60.8167	0.790065	0.381589	7.09344	1	3.43292	13.2175	0.869756
646	hsa-miR-553	0.411004	36.3099	1	0.01	28.1271	1	0.181744	10.3439	1	0.01	5.6716	1	2.5108	6.66204	0.707642	0.01	12.168	1	0.01	23.245	1	0.01	39.5419	1	2.98103	30.2477	1	0.01	18.4574	1	0.01	23.6925	1	0.01	13.6986	1	4.15565	35.5669	1	3.85106	38.6675	0.981088	1.14978	7.68767	1	0.01	13.8807	1
647	hsa-miR-554	28.7366	36.178	0.426682	44.4	39.8464	0.264237	23.3129	16.155	0.135275	2.56858	7.83056	0.749098	9.53383	9.72895	0.325536	53.6964	23.5204	0.0227272	40.2543	32.4976	0.212807	34.3763	43.825	0.431146	53.601	37.979	0.162425	30.695	20.8126	0.13684	59.3789	30.9224	0.0550096	88.2785	31.6906	0.00461384	34.6692	48.3685	0.426172	115.819	56.3677	0.0281406	28.0254	16.7937	0.0955655	46.2854	22.7989	0.0333541
648	hsa-miR-555	0.01	32.1819	1	18.4575	38.0807	0.625442	0.933667	8.71398	0.995583	0.01	6.85101	1	0.769529	6.03103	0.9038	5.57664	14.0386	0.688594	3.67131	29.9384	0.95755	10.349	41.6852	0.810931	31.3016	40.4236	0.420269	14.5356	26.4181	0.580878	9.59424	27.582	0.725691	8.52336	19.8616	0.661175	21.7034	47.5517	0.680166	23.1101	36.001	0.541343	0.690237	8.48768	1	6.30363	12.7658	0.623086
649	hsa-miR-556-3p	0.01	33.6792	1	0.926603	26.9912	1	0.290919	9.68425	1	0.01	7.32477	1	0.430108	8.24176	1	2.07218	14.2879	1	0.01	28.221	1	0.293985	40.9878	1	15.8925	35.6616	0.657495	2.58143	20.7432	0.901337	0.01	20.6633	1	0.01	17.3376	1	2.22869	41.0838	1	0.320132	31.3992	1	0.60781	7.07797	1	0.01	12.5052	1
650	hsa-miR-556-5p	0.998108	35.2455	1	0.01	24.627	1	0.251765	9.41152	1	0.01	6.60364	1	0.01	7.09101	1	0.01	11.6274	1	0.01	25.4623	1	6.00857	42.1574	1	0.01	31.629	1	1.06621	19.9186	1	0.01	23.5232	1	0.01	14.2097	1	0.01	34.1848	1	3.86409	36.3335	1	0.496645	7.60587	0.971805	0.01	12.7087	1
651	hsa-miR-557	14.7535	39.6533	0.709981	21.8098	43.6669	0.616005	2.3973	11.1831	0.904337	0.103842	6.78404	1	0.01	7.11334	1	1.74825	12.9414	1	3.84403	29.0338	1	6.69651	42.6497	0.875502	10.4688	34.8742	0.777288	3.67384	21.1207	0.900105	5.59742	29.0369	0.908048	2.4635	18.8726	0.901236	9.63292	44.5819	0.884788	26.0316	43.9881	0.58681	0.947611	8.10901	1	2.54593	13.3987	0.884954
652	hsa-miR-558	12.9186	36.5364	0.723364	15.8428	34.2669	0.64157	2.13907	9.69858	0.834329	1.65902	7.33934	0.90751	0.733865	6.44017	1	7.44873	16.4676	0.67986	2.68372	27.9335	0.925443	11.7591	40.1687	0.769484	39.2981	36.0058	0.25723	19.781	21.0868	0.344173	13.7601	28.6514	0.624566	3.50305	19.2282	0.923294	8.79019	36.1696	0.836541	12.6697	44.9022	0.841409	1.27964	8.78086	0.937191	7.95742	15.7174	0.627391
653	hsa-miR-559	12.4726	37.6732	0.805129	0.67188	27.1451	1	0.622326	8.8802	1	2.3952	6.41589	0.708055	0.560573	6.66786	0.954438	7.40843	21.7262	0.735234	1.14678	30.8155	1	4.04397	38.2792	1	3.55057	31.5632	1	0.984469	20.9161	1	4.19444	28.5051	0.895145	6.25691	20.4936	0.756052	7.87082	43.9923	0.941535	5.00898	30.6869	0.919063	1.11195	7.08016	0.914848	6.02606	15.8728	0.686426
654	hsa-miR-561-3p	6.11376	37.0809	0.908717	0.112892	27.5439	1	1.98189	10.1063	0.874898	1.13075	6.14264	0.869087	1.29706	7.19679	0.923534	0.0947409	13.2194	1	0.01	26.7071	1	0.01	38.5525	1	0.01	28.1915	1	0.01	21.2759	1	1.21441	23.6241	1	2.47335	18.2742	1	10.6575	38.6184	0.882932	1.62211	29.8824	1	1.96428	8.02082	0.876737	0.01	12.0005	1
655	hsa-miR-561-5p	11.2187	35.4825	0.895059	0.320997	28.218	1	4.97916	11.3127	0.755001	1.07058	6.42589	0.924884	1.28319	6.97262	0.887845	0.80134	12.0024	1	0.482881	29.1416	1	0.499224	34.9922	1	0.01	31.5878	1	1.45228	19.5932	1	1.81915	24.4625	1	0.51847	17.4125	1	12.2978	40.8591	0.818053	3.07706	40.5503	1	0.812674	5.92518	1	0.0176158	12.362	1
656	hsa-miR-562	18.6184	41.2896	0.683709	6.54814	28.6808	0.887698	1.48586	9.45476	0.915263	1.0233	6.20668	0.94016	2.17401	6.72448	0.746606	4.67043	17.7531	0.877302	2.70922	27.9889	1	5.07825	38.1425	1	1.41949	27.8775	1	3.68534	21.4107	0.914382	6.63073	26.5957	0.842768	1.48844	16.0698	1	17.3253	42.4215	0.74627	2.35994	34.6998	1	0.384559	7.50484	1	1.28028	12.0228	0.973131
657	hsa-miR-563	20.1121	43.1853	0.673465	13.5597	31.0391	0.663942	4.20219	11.5559	0.722535	0.555969	5.99713	0.946097	1.04216	6.70468	0.994523	7.41823	16.9455	0.688866	8.0149	32.1697	0.812719	0.872217	36.7366	1	1.39196	27.586	1	0.01	17.6807	1	27.7732	35.8387	0.454947	10.5315	18.4172	0.569716	16.1586	38.3159	0.743258	9.94198	34.3685	0.814398	1.49129	7.47926	0.862153	8.82792	14.1125	0.526348
658	hsa-miR-564	81.4373	38.8509	0.0359801	136.633	44.2694	0.0021304	21.8203	14.4889	0.143523	34.2965	17.3261	0.0465637	20.9815	12.6599	0.0991962	130.219	35.2149	0.000224279	58.3578	30.815	0.0656638	203.719	63.0986	0.00126358	320.473	77.8046	2.80522e-05	212.622	56.7921	0.00020229	96.4013	38.5827	0.0146296	94.7819	35.8064	0.00727506	56.4119	49.6442	0.169198	163.46	59.2811	0.00368857	18.6098	11.6187	0.109703	67.3688	20.7525	0.000718566
659	hsa-miR-566	33.9818	50.1304	0.498859	38.0043	38.456	0.318511	8.95859	12.7188	0.498229	0.734217	6.39812	1	3.06808	9.12388	0.787598	14.5221	17.1383	0.381023	40.5138	35.8722	0.274784	5.0797	38.4759	0.927137	30.8818	38.8734	0.396648	26.8748	24.3911	0.270773	34.2801	35.4472	0.337419	39.4857	26.3968	0.140855	33.8282	54.8599	0.54398	68.1743	40.9968	0.0783198	7.4972	8.44434	0.378086	28.4507	19.6619	0.14441
660	hsa-miR-567	11.3791	39.1987	0.81298	11.3276	39.4146	0.798102	1.47642	9.44445	0.890123	0.01	5.8553	1	0.01	5.40476	1	4.29967	15.6376	0.791319	2.79545	29.1876	1	0.01	41.4958	1	0.01	25.2948	1	0.358144	18.2953	1	3.41214	27.5684	0.922388	1.2005	19.2026	1	16.5376	44.3306	0.789987	21.0183	39.3526	0.606871	2.11853	7.95032	0.799998	3.93081	13.066	0.760215
661	hsa-miR-568	513.214	121.045	2.24489e-05	939.228	95.1495	9.33526e-23	94.1057	32.3115	0.00287607	530.242	75.767	2.91034e-12	337.607	58.3329	7.21948e-09	61.8291	27.2895	0.0197115	285.613	58.2837	1.69183e-06	856.004	172.253	6.33683e-07	134.898	46.4348	0.00415383	119.303	47.8601	0.0137878	727.882	108.208	1.34751e-11	979.428	101	4.43577e-22	237.344	154.264	0.0868925	1068.99	156.297	2.52088e-12	321.945	48.6955	3.82047e-11	373.239	56.2527	8.89859e-12
662	hsa-miR-569	4.23147	33.7123	1	0.821304	25.2492	1	0.01	9.51063	1	0.01	5.64796	1	1.59045	6.83034	0.88198	2.19728	14.1837	1	0.01	24.8245	1	0.01	34.2314	1	0.01	31.5509	1	0.01	18.0978	1	0.01	27.8894	1	0.853351	17.5097	1	17.9572	47.089	0.758497	0.0636667	31.5753	1	0.01	7.9476	1	0.01	11.0552	1
663	hsa-miR-570-3p	15.1365	44.0261	0.730578	3.41057	30.1049	0.929424	4.76189	10.768	0.653678	2.57098	9.04621	0.795595	10.2909	9.32646	0.267819	2.64419	14.0309	0.833194	9.06599	31.0489	0.847282	2.0499	33.1603	1	9.83875	32.4297	0.886568	3.73279	21.4403	0.868212	0.932016	24.5054	1	9.01333	19.734	0.631923	12.0134	44.8682	0.816265	23.0188	43.7818	0.614459	2.37794	8.2876	0.813526	2.7193	12.8387	0.885324
664	hsa-miR-571	14.0849	35.9487	0.695391	44.8286	34.0837	0.189476	0.973253	10.0374	0.974079	2.19121	8.10057	0.787358	1.95937	8.51886	0.82643	5.96301	13.4713	0.684999	3.68544	28.0595	0.952163	8.75303	41.4088	0.844027	2.19007	28.3895	1	0.01	18.2511	1	15.4068	31.553	0.618229	13.5232	22.6687	0.540571	10.7604	40.2357	0.858304	38.6641	43.4669	0.377643	0.72234	8.30352	0.996451	1.77651	13.892	0.943414
665	hsa-miR-572	58.3628	46.0214	0.202931	105.805	47.6813	0.0270126	13.6278	11.4966	0.247389	3.80837	8.72295	0.652834	3.45817	10.0419	0.732386	16.907	17.6347	0.332037	56.0045	34.5633	0.095728	22.7268	44.3138	0.607754	32.9707	33.1526	0.325394	20.3789	19.8482	0.306771	38.2699	36.5385	0.279026	24.0858	26.169	0.353954	10.4018	43.2272	0.83942	85.9338	58.2044	0.140992	1.2682	7.23849	0.921599	8.47872	16.5369	0.583047
666	hsa-miR-573	0.898254	35.1757	1	3.00073	36.9791	1	0.602233	8.11671	1	0.01	6.46148	1	0.01	5.86136	1	0.0622814	13.2676	1	0.01	28.5976	1	0.01	34.668	1	0.01	26.8153	1	0.01	17.2797	1	0.784378	25.3411	1	0.737314	18.9084	1	15.6581	42.6666	0.725612	34.1753	41.6834	0.389437	0.01	6.57619	1	0.0385666	11.9337	1
667	hsa-miR-574-3p	2182.85	282.174	1.07229e-14	1891.68	211.78	4.91746e-19	918.977	230.97	6.4906e-05	1496.96	212.59	2.05281e-12	1239.24	145.797	1.87207e-17	886.77	74.4601	3.80654e-32	622.942	63.9632	1.50805e-22	1561.98	405.585	0.000114084	850.099	86.8724	3.2153e-22	867.585	87.4831	2.13389e-23	938.271	103.794	4.04927e-20	1729.16	168.865	5.29238e-25	1494.55	706.781	0.03027	3781.38	774.009	8.25762e-07	1003.77	86.5198	3.77832e-31	1049.92	85.4068	4.77906e-35
668	hsa-miR-574-5p	1516.04	234.214	9.99304e-11	1361.39	128.011	3.26312e-26	780.056	126.639	5.49665e-10	1423.35	183.847	9.89082e-15	2387.03	290.813	2.31211e-16	835.801	61.8341	1.47815e-41	593.519	79.3972	1.88199e-14	1029.61	257.604	6.13289e-05	745.791	98.4082	8.56907e-14	789.949	87.8067	1.68851e-19	773.889	93.9206	6.03564e-17	1222.56	118.481	2.7039e-25	764.571	171.542	1.81869e-06	2283.95	540.901	1.96216e-05	860.494	71.336	1.23606e-33	811.32	84.6313	1.90665e-21
669	hsa-miR-575	90.2577	50.8454	0.074759	201.568	55.0334	0.000264119	10.8928	10.5192	0.300637	10.0762	10.6023	0.336414	0.758227	7.70733	1	31.9536	19.3321	0.105158	59.2567	35.8262	0.101919	53.6052	44.501	0.229187	63.3338	35.0824	0.0589425	41.8602	25.3015	0.100636	100.752	41.9392	0.021127	51.2074	29.9937	0.0813692	38.9177	68.1197	0.583452	316.857	87.8247	0.000129029	4.24891	9.79608	0.667577	50.3994	22.3442	0.0203668
670	hsa-miR-576-3p	0.01	30.5518	1	8.10655	29.6211	0.80416	2.18874	10.2305	0.935018	1.91804	9.11945	0.836236	0.676818	7.71286	1	1.21858	14.5452	1	0.01	25.8894	1	0.01	36.4786	1	0.01	28.3053	1	0.01	17.1444	1	0.01	23.4616	1	2.6932	17.6806	1	0.01	37.5319	1	2.12622	35.5546	0.976002	0.01	6.5819	1	0.901145	13.9564	1
671	hsa-miR-576-5p	12.9997	40.6458	0.757125	52.8923	43.4514	0.222426	2.14559	8.13787	0.819145	4.82644	10.9451	0.671534	0.698443	6.81782	0.932467	10.1618	17.079	0.552377	2.05538	33.8961	1	37.9949	46.2853	0.408963	9.73501	34.3152	0.780939	9.36772	20.0442	0.643977	12.1662	30.0336	0.684533	56.1993	29.5517	0.0537671	29.1978	51.7999	0.540474	65.5978	55.6119	0.197624	18.7842	11.2086	0.0954524	19.594	14.608	0.170578
672	hsa-miR-577	0.01	33.2891	1	2.70998	29.8498	0.938064	1.07269	8.7623	1	0.572658	6.54055	1	0.01	5.74757	1	3.24254	16.0671	1	1.33819	29.717	1	0.01	39.7673	1	0.01	25.0171	1	0.01	17.0321	1	0.01	21.9296	1	0.01	18.2236	1	0.01	37.8569	1	1.89298	34.9407	1	0.01	6.8299	1	0.01	13.5396	1
673	hsa-miR-578	3.9211	34.4327	0.957589	12.013	32.2349	0.764917	4.72	9.89095	0.631869	0.676106	6.23752	1	0.01	5.22706	1	3.24185	16.1881	0.869597	0.01	24.9848	1	2.05751	38.0903	1	10.6514	28.3756	0.70268	1.92019	18.1556	0.998654	0.01	24.4478	1	1.08885	20.2297	1	10.6365	46.3382	0.823814	18.0602	43.8778	0.715841	0.01	8.33114	1	0.624898	11.2762	0.992467
674	hsa-miR-579	1.90698	35.9918	1	0.116682	27.7247	1	1.48081	8.60764	0.911657	4.39856	8.5724	0.618395	1.12892	7.76278	1	2.99999	13.6946	0.910649	2.4681	30.2302	1	0.01	34.4335	1	8.25863	30.8211	0.784814	0.01	20.152	1	0.01	20.6805	1	4.56202	21.1248	0.895518	0.01	35.6983	1	6.57387	35.6306	0.931485	0.658937	8.05445	1	4.67661	15.8655	0.829208
675	hsa-miR-580	5.50621	35.5157	1	9.02488	29.9009	0.807964	0.097995	7.97646	1	0.748394	7.36154	1	0.295043	6.87036	1	0.01	12.3592	1	0.01	25.0782	1	0.01	38.2648	1	0.01	25.5718	1	0.01	18.5162	1	0.01	24.4344	1	0.01	16.9762	1	0.01	34.8041	1	11.9842	43.7009	0.793665	0.01	7.28725	1	0.829115	11.5284	1
676	hsa-miR-581	3.48758	37.1001	1	1.98809	26.0809	0.957277	0.397689	8.78655	1	1.34967	6.60852	0.956107	0.01	6.08984	1	3.23104	16.2867	0.844125	0.01	30.2819	1	1.40738	36.6976	1	2.21316	30.3234	1	0.01	17.7402	1	0.01	20.5253	1	0.01	14.9694	1	5.21642	40.4975	0.982623	21.1388	42.0885	0.648088	0.01	6.73771	1	0.845513	12.6154	1
677	hsa-miR-582-3p	23.1613	41.5901	0.692624	44.3281	35.5406	0.208631	25.8097	16.1609	0.105795	31.8237	14.7385	0.0345042	32.5505	12.8169	0.0112713	67.7676	25.299	0.00646611	73.2308	41.211	0.0662215	1.36713	37.1042	1	3.24815	30.6221	0.984613	2.46078	24.1447	1	56.0099	32.702	0.0924043	95.8968	34.914	0.00420977	9.65744	41.0296	0.901117	75.2758	49.7143	0.122598	21.5268	14.4771	0.135787	52.0589	19.8206	0.0108416
678	hsa-miR-582-5p	250.43	67.4934	0.000210141	462.637	86.9833	1.07561e-07	95.1408	27.1847	0.000359154	283.009	53.7646	1.49975e-07	169.761	27.7509	9.51563e-10	503.979	59.9285	4.2365e-17	293.961	57.8076	3.90799e-07	260.907	111.315	0.018887	69.3619	41.6344	0.102404	69.2319	33.711	0.0409018	682.351	82.0065	4.40058e-17	1321.02	149.802	6.89752e-19	350.426	137.632	0.00462723	613.647	154.649	5.23086e-05	379.157	52.8846	7.26143e-13	330.471	64.3045	3.5624e-07
679	hsa-miR-583	19.4914	39.167	0.617982	14.0197	31.0212	0.650312	8.36788	11.0927	0.453375	3.06882	7.31393	0.672009	2.4832	8.32782	0.805509	5.69267	16.3627	0.753152	6.01628	24.0302	0.873373	1.79873	38.2491	0.962461	9.95501	30.2463	0.737166	0.255815	18.0702	1	0.783777	24.5039	1	15.3208	22.7343	0.511652	7.30733	37.7979	1	50.6781	47.7502	0.273849	4.78404	10.7929	0.65722	12.0043	14.1695	0.434247
680	hsa-miR-584-3p	101.59	51.187	0.0466445	119.392	46.8171	0.0107776	38.9802	14.4753	0.00597502	2.09886	6.98395	0.788638	4.14376	8.88451	0.638466	112.763	33.0436	0.000603934	94.2812	35.0141	0.0061001	78.0362	57.147	0.168949	87.6055	39.3131	0.0255112	49.449	28.3021	0.0800136	70.9472	38.3796	0.0669852	149.591	46.4731	0.000950664	70.8352	75.5798	0.24468	267.091	88.2525	0.00137325	34.4092	12.646	0.00670044	138.048	25.1617	3.21076e-08
681	hsa-miR-584-5p	61.0745	44.8487	0.173687	255.6	63.447	6.07574e-05	1.76951	8.88892	0.928872	4.49279	7.48111	0.541453	2.20285	7.19287	0.757994	30.7076	18.6277	0.104638	16.4332	34.7286	0.627243	64.7826	58.3927	0.263207	1.4977	31.8921	1	0.01	19.269	1	22.6776	27.8549	0.413009	58.9262	29.4915	0.0408634	26.2945	48.029	0.571518	44.1888	40.5162	0.339923	0.824149	7.42417	1	10.6589	14.6974	0.454435
682	hsa-miR-585	1.51784	36.4446	1	6.61968	31.4931	0.832814	1.74334	9.15144	0.97236	2.53407	8.02504	0.795796	0.432867	6.50031	1	6.76923	19.1284	0.807386	2.31864	26.3182	1	3.82119	41.461	0.942803	15.6337	33.7061	0.618797	1.61104	17.7242	0.996125	0.01	23.6125	1	0.01	14.6796	1	2.94679	38.5853	0.99743	16.1267	40.6916	0.717719	0.579688	7.03156	1	0.627264	13.1144	1
683	hsa-miR-586	0.01	30.7638	1	0.942911	27.5749	1	0.892742	10.1218	1	1.20955	6.53938	0.916907	0.269031	6.58273	1	0.769174	13.1822	0.980404	0.01	26.6161	1	0.01	35.5611	1	0.54077	29.2823	1	0.01	15.6716	1	0.01	21.3538	1	0.854949	18.2865	1	0.0924546	38.5568	1	6.31185	38.0497	0.984982	0.01	7.30885	1	0.01	11.28	1
684	hsa-miR-587	18.0891	43.3213	0.675392	7.4167	29.0967	0.862254	3.05841	9.07032	0.883315	0.192291	7.67351	1	0.01	5.38205	1	4.12494	14.7647	0.782195	3.57808	32.2801	0.938023	4.99592	42.6669	1	1.36583	28.5079	1	0.01	19.7832	1	4.54161	25.9765	1	7.61966	31.1993	0.828378	0.01	39.9903	1	17.0145	41.599	0.713252	0.161656	7.37105	1	0.235772	12.1917	1
685	hsa-miR-588	6.89071	37.3243	0.891979	16.6444	35.272	0.639731	0.492617	9.68994	1	0.01	7.16193	1	0.275859	6.80874	1	3.91991	15.8612	0.894313	0.01	28.5065	1	0.01	37.138	1	0.744823	30.4998	1	0.01	18.5688	1	2.96155	21.6747	1	2.96424	18.4701	0.891898	0.988213	35.6342	1	16.4542	45.3983	0.737066	0.01	6.60541	1	4.37843	13.6	0.756633
686	hsa-miR-589-3p	34.8088	41.023	0.396353	23.7857	35.6991	0.509183	6.64182	12.0312	0.573858	0.600041	7.95618	1	10.8228	11.5397	0.346799	33.6418	22.0542	0.115831	12.0083	32.1175	0.756566	1.76498	42.3179	1	27.374	34.3818	0.426497	3.25272	23.2398	0.924464	3.75599	26.3021	0.911775	30.4079	27.1848	0.247444	2.92203	38.1671	1	30.4114	43.9085	0.485293	5.55258	9.75528	0.564276	17.2533	14.6071	0.247937
687	hsa-miR-589-5p	106.848	51.795	0.0392722	93.8221	41.7807	0.0253548	30.757	17.6971	0.0724076	7.37783	9.70838	0.454683	9.2328	12.301	0.456045	41.618	21.7163	0.0577256	81.01	44.4977	0.0572146	1.17899	40.8295	0.976958	85.2742	41.154	0.033199	43.4155	23.1168	0.0597536	54.2456	30.7434	0.0748165	100.086	41.0018	0.0126054	82.208	103.471	0.343816	408.568	168.421	0.0159919	15.3997	11.972	0.196141	147.011	29.9278	6.26164e-07
688	hsa-miR-590-3p	1.57019	34.9897	1	80.4866	48.0502	0.0968887	0.01	7.62394	1	0.01	6.34217	1	0.01	5.76194	1	3.27553	24.2147	0.983286	0.01	24.9247	1	10.8608	45.8887	0.881925	11.0293	32.5553	0.722794	4.82347	22.7315	0.846527	72.8172	36.5732	0.0516337	35.7781	23.4112	0.121098	131.713	73.826	0.0384791	144.879	53.7877	0.00342619	4.82821	9.29887	0.618277	30.0916	18.7823	0.0875063
689	hsa-miR-590-5p	365.435	90.0629	4.96521e-05	212.754	53.34	7.22266e-05	183.844	42.3198	1.06132e-05	254.444	52.2499	1.25033e-06	594.004	96.6619	7.88076e-10	668.113	82.0113	3.39006e-16	578.175	81.3222	1.58642e-12	175.507	75.7853	0.0196658	292.135	67.1689	1.74818e-05	241.825	76.7848	0.00151947	174.359	52.0762	0.000724946	587.87	109.117	4.40789e-08	242.217	111.688	0.0124811	210.338	85.5448	0.00863907	197.938	44.2452	6.92423e-06	453.125	52.3531	9.08134e-18
690	hsa-miR-591	2.99966	40.5086	1	0.01	24.3509	1	1.42598	10.2662	0.97894	0.0133686	6.82866	1	0.01	5.92462	1	3.14136	15.6027	0.949789	2.27034	28.2972	1	7.62822	42.3995	0.876755	7.93517	31.6455	0.826953	0.01	17.1886	1	0.01	20.1551	1	0.01	15.0424	1	0.01	41.5913	1	3.01084	39.0671	0.997881	0.120897	6.81971	1	0.99492	11.773	1
691	hsa-miR-592	3.36684	35.7439	1	0.01	32.3806	1	0.611437	9.38919	1	0.01	5.34322	1	0.01	6.75854	1	3.19592	16.4681	0.872475	0.01	26.4793	1	0.01	35.5759	1	20.4918	28.777	0.459796	4.84749	18.0995	0.788254	0.01	21.6381	1	0.01	16.7524	1	0.01	38.9394	1	0.995867	31.7764	1	0.214673	7.34747	1	0.01	11.946	1
692	hsa-miR-593-3p	63.9229	47.7959	0.180139	59.628	41.6195	0.150993	19.4197	18.509	0.285962	1.50355	7.47682	0.861627	6.18638	9.26796	0.502219	37.5238	28.1636	0.18796	33.0531	35.0244	0.339349	44.504	51.2945	0.384326	61.9624	36.1141	0.0817359	30.3176	26.9797	0.257054	22.6058	27.1951	0.402022	37.7634	30.0766	0.188497	53.9425	68.1722	0.336416	151.479	64.3434	0.0122972	12.3747	10.0114	0.214188	74.431	22.3751	0.000715561
693	hsa-miR-593-5p	58.0041	47.9849	0.226064	48.9958	38.7269	0.203266	38.4471	17.6641	0.0254691	4.12748	8.13111	0.607234	0.747937	7.33127	0.936531	246.081	54.1476	5.14895e-06	50.0009	41.5853	0.205768	202.729	88.5091	0.0216628	625.464	72.6266	1.3539e-17	379.333	58.6224	7.15303e-11	31.486	32.1039	0.310794	49.6179	28.7643	0.081976	44.9653	51.197	0.305042	111.638	61.2005	0.0472457	11.7696	14.786	0.427187	65.8638	21.7434	0.00185359
694	hsa-miR-595	413.278	85.1944	1.27049e-06	382.926	72.4848	1.52175e-07	56.6704	18.0363	0.00157863	175.044	48.2242	0.00025747	98.2469	29.1603	0.000805087	109.13	28.1683	9.27751e-05	168.059	52.4062	0.00111633	319.471	119.762	0.0072915	98.5482	44.1222	0.0210545	91.7559	32.7718	0.00548764	267.058	58.7195	4.52417e-06	280.014	50.5772	2.22369e-08	200.253	111.936	0.0391124	584.907	140.694	1.13981e-05	84.2163	26.1863	0.00121296	160.922	32.5206	1.4918e-06
695	hsa-miR-596	81.3675	60.9963	0.183595	60.9159	40.4665	0.132315	4.90991	12.1231	0.694248	0.974877	6.90871	0.958563	0.261119	8.06284	1	7.10975	16.8396	0.685209	51.3198	36.8222	0.178377	21.6338	42.6455	0.611778	12.9129	28.5521	0.641793	3.2787	21.6829	1	27.2522	27.347	0.311373	20.4204	21.3805	0.32482	45.6144	69.3059	0.421601	96.2508	52.8555	0.0590479	2.8419	8.27756	0.734057	13.4143	15.2963	0.378364
696	hsa-miR-597	23.7562	52.5582	0.699916	26.9533	34.4204	0.434425	4.80705	11.9825	0.683808	0.589223	6.95428	1	0.01	6.5366	1	4.61439	14.568	0.757907	10.9309	32.124	0.742092	10.408	43.2495	0.855858	23.4061	33.7293	0.480935	3.38117	20.1393	0.888118	4.59235	26.3529	0.960378	8.86035	23.1901	0.738635	7.50811	37.3643	0.89777	27.4367	44.5932	0.537401	1.76845	7.44867	0.904658	4.88597	15.018	0.749959
697	hsa-miR-598	18.9091	40.7361	0.668402	64.9209	42.293	0.128239	2.8887	11.4426	0.871554	4.96487	10.8215	0.650718	2.13571	7.92894	0.807347	6.21907	15.9943	0.692426	3.59402	29.6295	1	36.7776	57.0055	0.517175	9.06182	31.0184	0.769862	0.01	17.6338	1	0.01	25.8626	1	30.6122	24.0109	0.194347	18.9278	41.9672	0.710453	11.8082	41.2246	0.780034	0.554051	8.22268	0.963231	3.75248	13.0983	0.773888
698	hsa-miR-599	9.94997	37.8062	0.848714	2.80664	26.2203	1	0.105761	9.04664	1	2.60152	8.89967	0.801052	0.674076	8.03375	1	2.30246	16.0142	0.9317	0.01	27.4268	1	12.2705	52.7215	0.835977	6.28576	30.4287	0.897142	0.01	18.9185	1	0.01	24.0343	1	0.01	15.8323	1	13.1391	48.1437	0.910535	0.01	29.9799	1	0.489465	7.27153	1	0.01	11.6599	1
699	hsa-miR-600	6.14467	41.3232	0.930835	0.0643516	28.211	1	0.01	9.42527	1	0.01	6.68346	1	0.691909	6.88093	0.996183	5.8741	15.0152	0.696755	1.0197	28.4641	1	7.1158	46.8295	0.934961	9.01098	30.1922	0.770715	0.01	19.4369	1	0.01	21.8587	1	0.593098	16.8081	1	1.27264	38.5561	1	12.5997	36.1938	0.737559	0.01	7.1196	1	3.7052	13.979	0.809876
700	hsa-miR-601	294.793	92.9237	0.00155248	645.532	116.387	3.34372e-08	40.6442	18.8231	0.027937	112.893	42.671	0.00747185	48.7092	20.9613	0.0203066	54.1075	19.4852	0.00488988	153.449	48.6624	0.00136074	401.721	167.949	0.0162994	80.7084	46.2976	0.0655831	54.3257	31.2381	0.0785733	431.083	69.3747	9.97103e-10	282.295	43.182	1.29378e-10	137.125	93.432	0.0806719	541.508	124.441	3.7201e-06	66.5152	22.376	0.0028397	172.821	44.0606	0.000105953
701	hsa-miR-602	60.6632	52.898	0.250992	62.1852	33.1115	0.0598441	2.88841	10.9059	0.838307	0.56096	9.66816	1	1.51965	7.72586	0.865433	17.881	17.6532	0.311049	50.8331	37.5619	0.151631	44.2137	58.6329	0.449414	29.1507	31.8219	0.355264	4.33553	20.3826	0.898342	21.4446	26.1126	0.40515	16.2012	18.5381	0.388708	13.5013	42.3135	0.787607	78.7082	51.9218	0.0800969	1.46579	8.92706	0.965929	19.1951	16.9886	0.245293
702	hsa-miR-603	98.0224	54.4924	0.0720245	17.7522	41.6865	0.667619	14.9303	13.1585	0.258703	11.6041	12.4493	0.342974	2.6507	7.58442	0.782787	65.9073	20.8567	0.00171378	20.2737	32.3991	0.51841	24.5807	49.9389	0.795101	121.844	61.5116	0.036948	140.699	27.7936	3.5153e-07	3.0939	23.6741	1	65.8271	32.1853	0.0334566	110.925	83.8164	0.119899	307.452	110.87	0.00302696	21.4783	16.134	0.183759	287.519	52.7051	1.19727e-07
703	hsa-miR-604	0.01	29.9846	1	27.7587	35.5011	0.429501	4.16054	11.0863	0.726757	1.21673	8.24932	0.946812	1.83025	7.22097	0.96012	9.81906	17.0792	0.554636	19.8867	33.6003	0.536722	3.008	38.1271	1	44.3367	35.0687	0.213189	29.9628	26.0199	0.247676	13.3961	28.7071	0.645169	5.45409	20.6184	0.948798	1.03031	36.6349	1	24.8517	42.1909	0.538385	1.78603	7.83067	0.859671	15.9021	17.4324	0.355528
704	hsa-miR-605	20.943	44.4018	0.6365	40.2947	31.8373	0.207472	1.01756	9.0105	1	5.26718	9.6531	0.586232	2.18894	8.66914	0.873503	2.51941	15.1602	1	13.2409	32.5135	0.668303	20.7928	46.5734	0.654167	0.01	27.5453	1	0.01	19.1039	1	27.6532	36.0112	0.43894	38.0534	25.9768	0.147161	17.4457	49.3476	0.740544	38.9656	49.2421	0.426147	5.60422	10.9886	0.629159	18.6055	16.7802	0.255545
705	hsa-miR-606	0.01	30.3686	1	0.01	23.4359	1	0.01	7.56472	1	0.389786	6.37565	1	0.0857257	5.99743	1	0.01	12.3125	1	0.01	29.8484	1	1.86187	38.716	1	0.01	28.8605	1	1.11143	20.353	1	2.2934	24.8363	1	0.872918	15.8006	1	0.01	34.1073	1	4.75843	41.4713	0.942541	0.01	7.31327	1	0.264415	11.6151	1
706	hsa-miR-607	0.01	30.2953	1	0.01	24.9871	1	1.23082	9.48936	0.996053	0.231875	5.96157	1	0.01	5.78622	1	0.32123	13.6353	1	2.47529	28.6965	1	3.4477	44.7272	1	3.11647	29.8295	1	0.745655	19.2872	1	1.24384	22.7005	1	1.04973	17.0378	1	0.992055	38.1296	1	10.4417	36.3218	0.79615	2.0614	9.03556	0.88913	2.1764	14.051	0.939234
707	hsa-miR-608	26.4024	40.875	0.519208	28.3933	35.5042	0.420291	5.13977	11.219	0.658643	2.52444	8.85055	0.775259	3.98237	8.27664	0.631772	13.5939	17.2153	0.419886	10.8444	33.1247	0.731946	17.1968	49.5552	0.728632	26.0192	38.6398	0.504862	9.35688	21.7561	0.668187	24.2335	35.6359	0.468556	33.2311	27.7264	0.229272	33.3034	44.4894	0.421923	87.1446	60.0158	0.107976	4.79721	9.12962	0.59926	27.9955	16.8329	0.0874397
708	hsa-miR-609	737.178	114.092	1.09822e-10	512.372	61.5119	8.1352e-17	28.1432	14.9639	0.0517599	163.82	34.5408	2.40939e-06	123.996	30.2477	4.22559e-05	341.617	80.9269	2.09126e-05	110.319	43.7816	0.0104404	721.084	116.163	5.68557e-10	74.0029	38.9333	0.064266	52.6843	30.6633	0.0887255	596.35	113.157	7.56446e-08	2441.99	198.116	1.02208e-34	674.75	182.983	6.14349e-05	378.193	106.496	0.000165228	154.133	30.3607	3.56763e-07	411.883	70.9294	3.28454e-09
709	hsa-miR-610	41.9957	45.2339	0.353188	60.5855	39.6085	0.126104	0.01	8.80202	1	17.051	13.4841	0.202174	7.19742	11.5568	0.536254	4.6793	15.9074	0.745548	13.4515	33.5985	0.702518	58.1539	43.7094	0.185108	4.24085	31.4264	0.905848	0.714533	19.1996	1	41.4191	35.5618	0.242804	31.9316	23.1145	0.165209	18.4155	41.1251	0.700034	101.19	54.283	0.0597801	4.63086	8.87846	0.603746	15.4043	16.1588	0.342779
710	hsa-miR-611	43.9649	48.4726	0.365419	5.50383	28.4936	0.854386	0.805619	9.56069	0.968295	0.134731	6.43054	1	0.935841	7.4192	0.941042	26.8328	22.3131	0.227545	20.9463	39.3639	0.570341	44.7428	47.0035	0.340892	77.4204	43.2272	0.0668304	56.2016	30.1399	0.0588174	10.3221	30.4201	0.759074	7.15597	22.2955	0.779305	5.20974	34.069	1	51.775	43.9546	0.290075	0.0824486	6.5334	1	6.00842	13.5238	0.654439
711	hsa-miR-612	25.3368	41.6787	0.650339	56.1975	33.9562	0.098457	1.64373	10.3283	0.981813	2.64986	8.64796	0.758982	2.36359	8.29448	0.782315	4.97172	15.6176	0.734066	18.0803	38.2671	0.625429	37.7392	50.5707	0.455159	9.66413	33.2553	0.772082	3.67894	20.7518	0.913727	4.84239	25.5765	0.849322	12.3039	18.8069	0.496736	22.4314	49.2874	0.609034	83.9358	45.3965	0.0348575	1.48186	7.45892	0.964137	16.7583	18.655	0.345732
712	hsa-miR-613	0.455908	37.3135	1	0.01	30.1691	1	1.81313	9.88204	0.947236	0.01	7.0946	1	0.01	6.93075	1	0.0983819	13.6753	1	4.97948	29.8409	1	17.8417	43.9509	0.702895	0.801164	30.5148	1	0.01	18.1674	1	4.12574	27.7572	1	1.61766	17.6382	1	1.38914	38.7839	1	22.7998	41.4447	0.502379	0.323901	7.7388	1	1.15102	15.38	1
713	hsa-miR-614	26.0476	43.0275	0.545184	13.3867	34.2325	0.740784	0.172953	7.53827	1	1.38516	6.65891	0.88023	0.350849	7.52223	1	8.59528	18.3167	0.640903	24.4893	32.4498	0.427611	23.6239	46.6613	0.613619	3.86567	31.3923	0.922429	0.544033	20.0543	1	3.76652	27.9017	0.956353	0.463132	20.0012	1	8.4225	38.7521	0.913547	39.4326	47.2353	0.360407	0.28071	6.98961	1	8.73382	13.5508	0.521271
714	hsa-miR-615-3p	71.2	44.1229	0.104516	70.0775	42.7221	0.102721	10.8292	11.839	0.366043	4.41842	8.71262	0.608997	0.515629	6.85669	1	6.55691	18.2378	0.713398	30.4971	34.0128	0.35979	28.0496	49.5832	0.629828	0.01	28.2087	1	2.58969	22.393	0.931244	37.892	32.7426	0.250153	52.0692	30.0985	0.0754358	99.1839	99.7593	0.235885	113.788	55.6838	0.038714	7.62926	9.23657	0.403956	52.1783	23.3498	0.0194315
715	hsa-miR-615-5p	52.3986	42.8961	0.221874	61.7983	45.651	0.174253	15.2624	9.76056	0.137376	9.4835	12.4978	0.439523	5.67096	10.1458	0.612272	31.9614	15.7718	0.0385282	72.6111	38.474	0.0597047	46.7091	45.2042	0.303158	135.399	45.4704	0.00232399	76.3642	31.4021	0.0150756	36.8035	35.9901	0.290252	14.6478	21.3472	0.481238	32.7158	62.3724	0.537563	73.1123	52.8944	0.162542	9.34571	11.7016	0.427601	26.9547	18.0856	0.133383
716	hsa-miR-616-3p	27.7872	43.1902	0.518781	7.45563	29.2383	0.800216	3.78008	9.80534	0.805571	2.81487	9.41431	0.768972	2.03973	7.75256	0.857571	23.9615	19.7359	0.209701	6.11687	31.8088	0.850951	102.164	59.7901	0.0871334	67.5793	35.0478	0.0495043	38.3615	29.459	0.192661	9.36923	32.3929	0.766682	10.9091	22.0316	0.603456	8.61197	35.6134	0.902874	40.0812	35.8188	0.187786	1.05936	7.68788	0.967124	15.3403	14.7185	0.267882
717	hsa-miR-616-5p	22.6648	41.5085	0.609554	2.53299	31.9051	0.95637	3.677	9.18394	0.792391	2.48937	8.72576	0.793969	1.18112	6.83797	0.92453	3.81682	14.5691	0.822073	17.6336	34.7396	0.586018	9.18104	38.5268	0.889818	2.11153	29.4239	0.982823	0.01	21.3926	1	2.89335	24.8934	0.983006	18.0879	30.9545	0.560846	15.8036	46.5655	0.804723	35.0577	40.5392	0.375189	1.05406	7.25732	0.968882	13.9857	16.0588	0.35184
718	hsa-miR-617	68.72	45.9597	0.135108	148.831	47.5558	0.00194531	4.38889	9.38343	0.646174	13.7695	12.6926	0.26694	4.60597	8.70911	0.593154	5.29397	16.5382	0.744664	40.865	38.1011	0.277677	65.3364	61.0096	0.284657	2.73399	29.3024	0.958429	0.01	19.9099	1	77.9814	41.0189	0.0574866	44.8638	24.4596	0.0595313	17.5941	46.0233	0.835858	113.508	63.8393	0.0809289	6.08004	9.76001	0.559068	20.0825	19.2511	0.257357
719	hsa-miR-618	99.4365	54.0433	0.0655683	16.8609	32.8053	0.611842	19.5731	12.697	0.126856	0.867239	6.58562	0.9858	48.0276	15.6942	0.00222258	38.5756	18.4926	0.0350086	51.4149	36.2497	0.14915	5.35908	38.8673	0.988649	28.1039	35.96	0.429123	13.1646	24.3626	0.59344	33.5886	32.7524	0.290455	81.4872	28.784	0.00503208	41.2881	47.1765	0.332476	39.5735	46.3866	0.350242	28.2308	16.2998	0.0820132	22.0486	19.0115	0.223626
720	hsa-miR-619	33.7513	40.5583	0.4057	12.7745	33.8434	0.697575	1.57419	8.77504	0.950424	1.22826	7.03061	0.920261	0.865559	6.60588	1	6.23522	16.6603	0.701761	11.1161	34.152	0.736671	10.9343	45.6381	0.850398	4.47413	33.8054	1	0.01	18.1704	1	5.60319	26.3365	0.976835	17.6109	25.7823	0.470268	9.36011	41.6303	0.984446	49.2962	38.3173	0.212158	1.93219	9.10381	0.833208	11.7117	13.6918	0.387078
721	hsa-miR-620	16.2117	45.7845	0.751494	1.6861	29.0661	1	0.01	8.70697	1	1.36935	8.02033	0.873696	1.41833	7.12858	0.872826	0.01	12.6136	1	0.913346	28.1581	1	9.07445	43.0175	0.902948	0.01	30.9205	1	0.01	17.9047	1	0.453523	22.7502	1	1.19226	15.5998	1	1.79136	35.9173	1	17.7105	39.2401	0.635431	0.01	6.61758	1	0.521393	13.2344	1
722	hsa-miR-621	57.6793	48.1162	0.230161	35.1287	38.6654	0.362343	9.85186	12.8068	0.446315	1.23817	6.70907	0.874159	3.48265	7.72212	0.647345	20.3944	19.4814	0.285445	37.187	36.5669	0.291403	20.862	41.6341	0.615854	54.4631	39.5079	0.168095	33.4029	26.8307	0.215054	14.1136	33.2738	0.67439	10.186	20.5999	0.621123	13.9956	40.7375	0.768394	59.2503	41.1288	0.142329	1.07871	6.19204	0.91993	16.2719	16.2943	0.324088
723	hsa-miR-622	30.9182	41.4351	0.454072	46.633	32.927	0.152709	6.43486	10.8777	0.565913	5.58348	9.08884	0.530783	3.22328	6.35589	0.61129	22.89	16.7486	0.172234	19.1319	35.3676	0.578186	25.1234	43.0971	0.56512	104.643	50.6071	0.0286146	64.7031	32.7185	0.0497538	22.7635	29.2499	0.42635	12.9658	20.2421	0.507987	30.5034	42.0306	0.404337	71.3485	44.2524	0.0780925	1.94847	8.29001	0.814258	21.7618	17.9516	0.198514
724	hsa-miR-623	55.6318	49.9717	0.26687	40.9725	40.6274	0.310232	0.370026	8.43796	1	4.33271	9.93402	0.662071	1.70238	6.79773	0.802166	2.16248	16.1933	0.913086	18.364	31.2736	0.556573	26.3669	50.5708	0.60849	2.24283	30.4267	1	0.01	20.1389	1	7.49237	27.711	0.781302	8.14063	19.0639	0.692511	13.1632	42.6427	0.754856	54.2512	50.8253	0.252501	0.154999	6.88232	1	4.6533	13.609	0.746479
725	hsa-miR-624-3p	16.9636	37.6863	0.65221	4.41406	28.0842	1	2.19226	8.68904	0.928953	2.11225	7.56597	0.782059	0.21387	6.44926	1	9.37989	15.5943	0.535744	0.962657	27.5475	1	14.2766	49.2464	0.780789	48.0278	38.6469	0.215142	19.9715	23.6311	0.397985	0.01	22.7683	1	0.563613	16.0794	1	0.655503	38.1418	1	7.32858	42.4411	0.867879	2.24839	8.53535	0.873112	1.33087	11.9862	1
726	hsa-miR-624-5p	23.0626	41.9159	0.705972	4.25592	28.6729	0.962756	0.493324	9.18546	1	0.857101	7.22406	0.959382	1.36736	7.79165	0.888127	21.4849	29.167	0.467702	2.10134	27.54	1	14.2222	49.6021	0.774695	1.34674	29.5691	1	0.01	17.4142	1	0.01	24.2651	1	21.8617	21.1746	0.291813	3.40823	37.7225	1	15.3484	40.231	0.713558	7.53484	8.49521	0.373517	3.65358	13.2574	0.795802
727	hsa-miR-625-3p	58.2434	42.0633	0.166475	129.62	44.504	0.00379543	0.584222	8.85203	1	2.50012	7.59103	0.839198	1.83511	6.6679	0.951836	6.63288	13.6626	0.636238	39.4871	30.5483	0.193864	44.8111	56.4689	0.429003	0.01	22.2472	1	0.01	15.6493	1	25.8959	32.6462	0.413488	32.7934	24.876	0.190113	18.5081	40.1661	0.634535	42.2905	45.2714	0.317162	1.6282	8.15571	0.942066	14.0146	14.1593	0.35443
728	hsa-miR-625-5p	64.7058	47.7932	0.175603	115.148	42.3477	0.00690589	5.50647	10.023	0.586252	16.8959	12.3214	0.16776	27.9833	14.8926	0.0586227	43.178	21.6415	0.0459182	15.9037	32.0797	0.747021	38.8757	46.2213	0.40111	0.01	29.2888	1	0.01	20.5043	1	7.06038	31.3223	0.84085	39.8792	28.553	0.148119	8.20972	38.4935	0.904343	21.3601	36.892	0.593777	10.455	11.6946	0.372536	15.2171	16.8891	0.340731
729	hsa-miR-626	21.2321	48.2476	0.660747	1.67327	26.8351	1	2.5705	10.2813	0.821947	3.60654	8.70623	0.692336	0.289999	6.47505	1	3.46487	14.5085	0.937847	8.76061	31.2341	0.896263	7.34938	39.7963	0.895823	7.54772	32.7618	0.81445	0.491946	19.0724	1	3.73269	29.9089	1	0.01	16.7409	1	0.266315	36.0436	1	0.01	26.6984	1	0.685769	7.07029	1	3.2989	12.9714	0.848218
730	hsa-miR-627	39.6524	41.4631	0.341212	34.7552	31.2828	0.264977	1.77436	9.29047	0.886456	15.8243	13.3176	0.231651	7.47056	9.4334	0.427919	0.678984	15.4722	0.99158	12.2173	30.1931	0.682348	33.2435	41.9111	0.429315	2.00637	28.9755	1	0.684073	19.7401	1	26.6234	32.6046	0.407065	41.9986	28.9135	0.144012	13.745	42.5703	0.886746	46.4136	49.9741	0.310236	4.42104	8.60695	0.624206	19.0803	16.1833	0.216034
731	hsa-miR-628-3p	42.585	42.6943	0.317177	69.0186	36.7932	0.0612813	4.32345	9.10136	0.62706	14.0638	11.5616	0.221329	11.9878	11.4214	0.294749	38.1323	21.2089	0.0712137	12.6243	31.5536	0.680992	101.079	48.8409	0.0383758	91.6255	36.5388	0.0147103	47.9801	25.0338	0.0572172	14.2996	31.4131	0.634385	26.1349	29.7913	0.385862	11.0969	39.4235	0.934893	52.1764	55.3048	0.328944	7.46554	9.20631	0.421007	13.9874	15.5468	0.353562
732	hsa-miR-628-5p	24.6276	42.3899	0.562678	11.8524	30.8288	0.735851	1.70144	9.66718	0.994643	2.87144	8.10434	0.724339	2.29064	8.29145	0.803336	2.99973	15.9309	0.90288	0.6158	26.0763	1	31.7647	48.3462	0.514369	0.01	28.6268	1	0.01	18.8708	1	1.03297	23.4036	1	8.10047	21.4756	0.782214	0.207767	40.3507	1	10.3966	40.1219	0.788277	1.91455	7.72382	0.80336	2.04108	11.8553	0.891699
733	hsa-miR-629-3p	251.328	76.0994	0.000973222	322.462	60.418	1.06481e-07	38.8298	12.0349	0.000853846	8.5968	7.49947	0.249335	8.26195	8.8227	0.349837	128.172	33.2095	0.000110364	166.382	42.7032	5.72464e-05	252.712	73.1725	0.000511789	118.465	45.2941	0.010511	75.707	33.028	0.020933	337.764	59.2048	1.4543e-08	418.694	57.5956	9.99411e-14	230.172	185.782	0.173054	607.774	190.216	0.000788198	58.9364	21.6328	0.00612316	294.632	68.4987	9.99125e-06
734	hsa-miR-629-5p	57.653	48.9389	0.23888	42.7849	32.3654	0.183159	7.08128	12.1219	0.56688	32.4363	17.7492	0.0639643	19.1596	11.627	0.0985012	14.9483	17.0249	0.369727	18.3547	29.6453	0.533582	66.1309	48.7059	0.173902	1.02872	31.2382	1	0.01	19.3958	1	19.5747	30.6045	0.51582	44.0473	29.0081	0.123917	12.2437	41.6378	0.780982	26.1062	38.3757	0.503808	11.283	12.8237	0.379353	9.63464	16.1971	0.538269
735	hsa-miR-630	33.646	36.4214	0.35555	38.6762	31.8742	0.226334	2.81767	10.9527	0.798396	8.7709	10.0026	0.374189	2.99364	7.71547	0.718705	4.83533	15.2169	0.80662	14.5726	29.1575	0.593255	21.5845	45.6112	0.637606	7.75408	31.9612	0.823762	0.763511	23.4048	1	24.7891	28.6249	0.391126	17.8893	22.4757	0.411539	8.52906	36.5116	0.844232	68.5894	40.2415	0.0880469	1.08025	8.05731	0.983538	7.02414	15.6497	0.651353
736	hsa-miR-631	192.612	60.0144	0.00132611	214.608	49.7014	1.69734e-05	41.0028	13.5991	0.00277288	9.34455	11.2349	0.399044	6.87968	9.05157	0.44585	84.2909	27.9031	0.00205942	141.89	48.0534	0.00264278	228.332	78.8962	0.00365154	109.105	45.21	0.0156596	63.0556	28.0877	0.0266597	216.933	51.5764	1.89526e-05	273.875	56.4737	7.01173e-07	125.191	127.951	0.260844	401.68	128.712	0.00091706	35.4284	18.2105	0.0529215	142.172	36.5664	5.24645e-05
737	hsa-miR-632	36.9668	41.8141	0.377615	21.3898	31.5903	0.497519	5.16998	10.6848	0.629646	5.04583	7.86886	0.51621	2.81711	7.6467	0.715149	8.70094	16.9957	0.620455	22.1582	30.6941	0.456506	30.7262	45.4492	0.497817	13.9844	33.6579	0.69275	4.4152	20.8015	0.839301	4.99063	24.9339	0.891237	6.94785	20.6396	0.757343	21.0427	44.7376	0.642721	39.8723	46.446	0.371343	2.35293	8.81329	0.829915	3.79236	12.4457	0.761819
738	hsa-miR-633	8.87353	35.4363	0.842766	0.01	25.5899	1	0.158438	8.61183	1	0.603963	5.95587	1	1.34536	7.34444	0.884359	0.01	12.2661	1	1.52267	25.4421	1	0.01	43.1022	1	0.01	28.2393	1	0.01	18.5189	1	0.224064	24.7327	1	2.54422	18.6772	1	0.01	34.6005	1	7.49277	37.8707	0.821334	0.134734	7.60964	1	0.01	12.6293	1
739	hsa-miR-634	75.877	46.0907	0.100456	28.302	35.0782	0.416509	12.5075	11.3269	0.259986	3.79907	8.77848	0.671198	1.72264	6.61504	0.821357	90.4223	27.3539	0.000913495	46.3557	35.387	0.167502	70.5605	52.7971	0.179812	164.673	56.085	0.00430703	105.224	42.3149	0.0119653	33.0382	31.5182	0.28673	65.0735	29.4606	0.0208291	364.63	94.2537	4.34028e-05	188.16	63.5721	0.00139343	32.0427	17.2304	0.0632356	193.752	32.8271	3.79966e-09
740	hsa-miR-635	14.8214	39.3256	0.706084	2.45632	24.2981	1	1.72032	9.38936	0.991433	0.899191	6.56149	0.898573	0.688674	6.3716	0.962317	3.02271	13.9352	0.899597	5.26418	29.0837	1	7.31876	37.2824	0.868679	0.01	26.1779	1	0.37492	17.4598	1	0.417879	24.1702	1	4.27319	16.1486	0.9688	0.01	37.4381	1	13.2727	34.709	0.709158	1.8558	10.3381	0.885632	1.38905	14.3511	0.95593
741	hsa-miR-636	88.1756	46.8442	0.0595703	103.826	60.0506	0.0812457	12.0667	12.6745	0.35874	5.33614	8.1509	0.51643	10.1454	8.71916	0.236542	19.0388	17.1274	0.262596	96.6651	38.689	0.0139426	75.7664	52.653	0.150097	1.84812	31.2724	1	0.01	18.2418	1	72.8657	44.4048	0.0968592	43.1821	27.5613	0.112209	85.5073	60.3564	0.136697	126.926	53.3559	0.0116927	23.9876	14.7936	0.101104	26.28	16.2769	0.102453
742	hsa-miR-637	82.1488	49.4902	0.0962847	92.97	51.4705	0.068449	1.45511	9.33958	0.937619	1.55743	6.5919	0.873886	3.36907	6.89876	0.628768	26.2763	19.1928	0.165491	40.9151	38.6542	0.271312	55.6553	51.5266	0.279998	82.8978	44.9666	0.0602792	42.0063	27.0204	0.121865	36.4546	34.6951	0.268339	31.9961	25.8144	0.2009	98.4067	61.6717	0.112197	161.194	69.589	0.0122867	8.47445	10.3582	0.413999	50.1956	19.434	0.0082427
743	hsa-miR-638	1564.94	160.727	2.33284e-22	3771.43	162.236	9.97662e-119	221.836	29.0866	2.1196e-14	726.997	78.7075	1.90575e-20	472.923	67.0645	1.9253e-12	525.755	99.5747	1.22045e-07	791.166	133.358	1.10072e-09	930.059	145.348	1.58164e-10	335.723	66.1943	3.50907e-07	384.039	63.2086	1.04106e-09	817.307	91.2653	5.04148e-19	993.406	118.86	2.82559e-17	681.885	268.639	0.00680121	1691.36	439.499	8.84486e-05	191.201	33.2443	7.73059e-09	682.542	104.994	4.55336e-11
744	hsa-miR-639	4.00153	34.0391	1	9.08224	32.181	0.777148	5.43907	10.8338	0.615463	1.37648	7.27223	0.981319	0.142429	7.62926	1	19.7196	20.375	0.332396	7.05755	30.0685	0.879392	7.98208	44.7266	0.858291	120.327	42.3653	0.00639233	66.6525	32.4284	0.0418377	6.89075	25.0244	0.829622	1.4132	19.3068	1	188.017	66.0063	0.00689948	12.6104	35.9067	0.739477	3.54812	9.39423	0.707287	9.9612	15.9244	0.536196
745	hsa-miR-640	107.674	49.6149	0.0301243	118.054	43.4925	0.00638942	26.7467	14.1941	0.0525252	11.4691	8.78573	0.191233	4.57719	9.19211	0.616958	32.3639	24.3114	0.183614	49.1585	37.4655	0.172802	181.9	84.1882	0.0296538	83.4289	40.0979	0.051936	46.2924	28.7559	0.107366	120.193	43.6467	0.00533299	153.85	48.4745	0.00104455	342.411	93.3912	0.000122277	244.067	73.5829	0.000471603	52.5675	22.422	0.0194429	94.294	31.3277	0.00158938
746	hsa-miR-641	28.0843	44.0436	0.523129	66.1524	34.5687	0.0547852	6.98575	10.7929	0.502038	4.10963	8.31588	0.630608	4.5534	10.4851	0.660931	6.92155	17.9624	0.696878	21.2994	32.1372	0.515302	43.8738	51.7985	0.395685	54.2378	36.9019	0.170051	25.9089	23.6192	0.282293	50.7662	34.228	0.119387	41.1779	23.7061	0.0833618	219.397	78.2956	0.0130123	73.6854	50.8496	0.119098	13.0966	11.6414	0.257358	23.6049	18.3516	0.176461
747	hsa-miR-642a-3p	48.36	43.3589	0.265187	102.431	49.0902	0.0372551	8.8256	10.9859	0.429945	22.6553	17.4822	0.190789	11.0385	9.63696	0.249288	7.2513	16.7563	0.667474	28.1179	37.7043	0.439348	42.9523	53.6611	0.423152	31.8851	32.8574	0.358678	12.3774	24.2005	0.608943	68.5769	32.0789	0.0337307	36.2245	27.6843	0.192143	244.358	77.5706	0.00510486	163.624	64.9815	0.0067999	11.6653	10.5615	0.265827	27.6752	15.9646	0.0803719
748	hsa-miR-642a-5p	0.927815	35.2787	1	4.60021	29.3573	0.93433	0.905379	9.71063	1	0.308018	6.25496	1	1.2927	7.74692	0.953157	1.92409	16.2187	1	2.03524	28.849	0.985513	0.01	36.2764	1	0.01	24.9807	1	0.01	15.7161	1	5.03329	25.0466	0.846794	0.72247	14.5106	1	264.068	73.0231	0.000192867	17.1778	39.0094	0.642386	2.15439	8.24431	0.857175	0.01	13.1983	1
749	hsa-miR-642b-3p	98.9279	49.7145	0.0465004	172.643	43.2217	6.18845e-05	22.5532	16.19	0.168021	45.9708	26.9764	0.0830233	15.5144	13.0181	0.232662	20.0762	21.3101	0.345185	51.2309	39.9039	0.188757	54.997	48.2185	0.254586	22.2755	36.0134	0.512317	15.8839	22.8596	0.48858	132.808	50.1217	0.00682712	68.4564	27.2946	0.013726	179.38	60.2734	0.00256986	243.776	78.3349	0.00080358	12.1832	10.9091	0.267692	39.2009	19.2342	0.0428692
750	hsa-miR-642b-5p	0.782362	36.8823	1	9.73214	27.238	0.720441	0.104965	8.13067	1	2.08198	7.5879	0.8012	0.634806	5.89285	1	0.01	14.9817	1	1.19763	28.2984	1	1.39483	47.4052	1	0.01	22.7388	1	0.01	14.7287	1	2.74127	25.5166	0.946445	2.67372	15.8964	0.991548	170.67	91.3002	0.0314191	15.5258	39.33	0.750178	1.9924	7.39695	0.867024	1.03898	12.918	0.974277
751	hsa-miR-643	2.24978	30.5318	1	7.35148	28.9281	0.863254	5.04563	9.66744	0.614571	3.45705	8.78829	0.704837	5.12347	7.53471	0.490743	7.81542	15.9704	0.617286	3.5828	30.1376	0.958367	1.74448	38.3074	1	37.9923	35.7408	0.282095	21.6857	26.3142	0.411556	6.56325	30.3561	0.900818	8.27167	20.56	0.689524	132.186	51.1253	0.0117589	8.38483	36.2239	0.87151	5.25249	11.199	0.642918	1.14753	13.2917	0.932851
752	hsa-miR-644a	0.01	30.8241	1	1.70104	26.2915	1	10.3985	11.7392	0.37263	0.646932	6.37717	0.920197	4.2337	6.97737	0.545996	7.40485	16.8201	0.665918	0.281637	26.236	1	6.73748	43.9014	0.97427	58.3158	36.4478	0.112432	23.4569	23.1291	0.311144	4.85776	26.5763	1	9.18579	23.0261	0.723784	181.65	71.7174	0.00692913	16.8671	48.6431	0.745831	1.59557	7.57933	0.833835	1.58495	14.0099	0.913799
753	hsa-miR-645	5.78003	30.3442	0.984762	24.1882	43.3959	0.57185	9.79714	11.3859	0.397329	0.813763	7.32056	0.924096	3.78673	8.43202	0.653762	5.32917	18.9882	0.789261	12.4262	30.5121	0.68275	12.2352	47.0683	0.889392	46.973	34.751	0.188975	22.7303	25.6055	0.374473	14.2363	34.4844	0.700839	4.14502	18.959	0.837043	249.524	65.903	0.000989525	33.995	45.1	0.46408	4.05009	8.56317	0.639401	5.80916	15.5136	0.748694
754	hsa-miR-646	20.3374	41.4354	0.624177	34.9415	38.1347	0.357814	15.8473	13.5294	0.259949	2.95173	7.1647	0.741757	5.3148	8.80995	0.547363	23.4651	28.4871	0.423542	31.3202	38.5798	0.435326	18.6334	46.4583	0.716163	82.6388	39.7004	0.0446086	42.181	28.7355	0.139073	19.0645	30.0952	0.537303	17.4509	19.2943	0.393644	140.789	69.5243	0.0191126	50.2307	42.5136	0.234223	3.00475	10.5101	0.841643	6.67441	14.9355	0.660864
755	hsa-miR-647	139.857	60.6629	0.0210829	226.812	54.1043	2.84779e-05	36.8669	13.2446	0.00479756	31.3371	16.7241	0.0600844	26.8103	14.1078	0.0577322	58.6726	27.8235	0.0324338	89.5801	35.0398	0.0106855	205.961	77.8651	0.00782018	123.036	42.3414	0.00272273	74.2144	33.5061	0.0264805	183.466	53.0386	0.000334594	212.127	43.829	1.25818e-06	202.73	110.879	0.037621	345.206	104.366	0.000369309	65.8716	25.5641	0.0103203	155.466	34.3527	2.87023e-06
756	hsa-miR-648	4.36315	38.8158	0.973534	25.0334	29.3677	0.389439	12.6744	14.0413	0.375554	4.31915	9.73954	0.660683	3.46642	10.7907	0.747387	25.9269	22.2623	0.244562	4.61846	27.2213	0.869142	58.2548	48.004	0.227056	74.7067	38.2336	0.0569102	34.5646	26.0792	0.18051	10.0468	29.6159	0.771899	6.42128	19.3723	0.760691	114.134	52.9624	0.0267789	26.1874	41.1147	0.5398	1.3715	7.69346	0.869413	7.02633	14.9776	0.611724
757	hsa-miR-649	0.01	29.4648	1	0.01	24.3627	1	0.01	9.39686	1	0.01	6.08167	1	0.290832	6.89392	1	0.941969	14.6591	1	0.01	24.9195	1	0.01	46.4758	1	4.97049	31.2147	0.890345	1.64473	19.6901	1	3.69724	27.0594	0.949278	0.01	16.2523	1	83.4983	51.1192	0.104468	2.46112	29.8978	1	0.0242842	7.04405	1	0.427261	12.962	1
758	hsa-miR-650	28.886	38.3357	0.452956	68.4902	43.9583	0.118684	18.0887	12.9656	0.160714	2.80208	8.81719	0.819062	4.58052	8.78149	0.601187	72.1069	28.8912	0.0119435	33.4198	38.4475	0.377502	41.6823	50.5517	0.409136	293.615	50.3495	7.14546e-09	188.957	41.6419	5.54111e-06	36.5995	29.7734	0.209137	33.6127	23.3485	0.162426	124.53	69.5516	0.0458154	116.134	65.9118	0.0682411	8.23631	10.4286	0.43418	33.7754	18.5984	0.0568464
759	hsa-miR-651	0.01	35.4719	1	3.2033	28.5435	1	0.651137	10.8974	1	0.0635174	6.81071	1	1.41408	8.39811	0.980837	0.01	13.6566	1	0.01	26.0987	1	6.11	47.2762	0.982677	2.05363	32.4109	1	0.01	19.1436	1	3.48653	23.8162	0.907424	15.5854	25.3772	0.528426	47.3596	56.4185	0.511336	9.73513	38.8409	0.805139	5.88983	10.926	0.585024	1.56612	14.3333	0.998298
760	hsa-miR-652-3p	264.866	69.7946	0.000139791	217.066	52.9747	3.94094e-05	74.6635	18.4506	7.70838e-05	173.168	31.7757	5.64807e-08	158.362	33.0101	1.62885e-06	312.945	52.891	2.7313e-09	175.618	42.3539	3.0712e-05	226.156	78.9301	0.00414922	189.689	52.2045	0.000214128	125.844	33.5981	0.000194651	117.284	40.0326	0.00246636	389.131	60.5642	2.30326e-10	208.754	61.27	0.000318032	155.646	60.1421	0.00877059	93.0361	28.3727	0.00100476	119.172	27.9197	1.97861e-05
761	hsa-miR-652-5p	94.9023	54.2885	0.0801293	196.948	58.655	0.00078523	10.7036	11.8232	0.371438	9.55443	9.59163	0.30627	17.8737	12.395	0.148992	20.9844	21.786	0.316106	56.1943	40.7047	0.172597	46.0127	55.4528	0.409445	139.504	48.403	0.00268064	76.0099	30.6504	0.0138291	141.317	45.1981	0.00149153	142.366	43.9319	0.00118196	200.476	88.6731	0.0242643	739.887	175.953	1.6215e-05	15.2193	10.4124	0.143322	238.035	67.9347	0.000333357
762	hsa-miR-653	11.862	38.1968	0.893001	13.1547	35.0592	0.72965	0.876373	8.73064	1	0.119473	5.67027	1	1.39795	6.34809	0.946085	0.01	12.5001	1	0.586813	28.9101	1	7.00474	45.38	0.978427	24.686	32.5832	0.450554	11.1901	21.9982	0.616049	5.65214	25.8422	0.952025	8.49675	26.6768	0.749832	91.3185	66.4884	0.247598	11.2234	38.8861	0.824305	2.48121	8.17631	0.782125	0.01	14.0444	1
763	hsa-miR-654-3p	281.44	71.7315	8.65903e-05	491.748	76.197	1.20695e-10	84.8145	35.2953	0.0140785	22.9508	13.9138	0.0968058	26.6059	13.6197	0.0497079	285.156	49.5705	9.78026e-09	228.927	57.337	6.70367e-05	289.542	75.9747	0.000132626	333.18	60.7625	2.81501e-08	216.038	42.838	4.52577e-07	398.649	77.7649	1.69803e-07	623.996	91.1593	5.53387e-12	279.753	115.278	0.00883319	810.407	141.945	2.26233e-09	262.219	46.2452	1.30929e-08	380.305	52.7866	1.04982e-12
764	hsa-miR-654-5p	46.1657	43.9245	0.293505	31.2796	35.506	0.375489	9.07604	11.9682	0.436302	3.1398	8.22525	0.740605	2.74776	7.50995	0.793485	41.7786	27.5992	0.125008	26.4976	33.799	0.445613	47.5982	52.1488	0.364396	220.039	42.0063	1.61461e-07	127.089	35.3689	0.000379662	22.9851	32.059	0.461989	18.2118	24.2983	0.438102	60.3976	49.2318	0.28342	65.2378	42.0377	0.124575	3.73227	8.88244	0.676087	16.1134	16.4258	0.310895
765	hsa-miR-655	9.47721	38.9953	1	0.49371	28.4973	1	0.694403	7.70457	1	0.367794	6.46384	1	1.16114	8.63036	1	0.01	12.4129	1	1.63069	28.1008	1	0.01	39.0851	1	23.9553	32.4215	0.428166	13.8678	24.5063	0.577215	2.36705	24.3651	1	0.01	16.982	1	53.1941	52.8815	0.410284	1.69045	32.8669	1	0.457297	6.5831	0.994486	0.650515	11.8031	1
766	hsa-miR-656	13.0158	40.0718	0.744974	23.3871	29.8884	0.428382	1.91858	9.17861	0.885447	2.15388	6.73453	0.792234	1.9122	8.84011	0.896937	3.69697	15.2104	0.832647	7.03062	30.8676	0.833854	38.7333	44.1198	0.37923	50.4252	39.9136	0.218997	28.7666	25.2085	0.257757	31.1038	40.6994	0.422511	29.577	25.4519	0.238219	124.463	67.1503	0.0731208	91.8902	48.6948	0.0456071	16.5793	11.1398	0.138015	13.1179	15.2486	0.417919
767	hsa-miR-657	20.8717	43.1642	0.674713	20.2049	35.7878	0.569216	2.31184	7.55616	0.757397	3.74278	7.94726	0.632328	0.262191	6.56797	1	0.155408	13.477	1	23.6534	37.4486	0.519244	7.89424	43.2184	0.910438	0.01	26.8252	1	0.01	17.9728	1	27.2066	33.3627	0.405968	68.5551	32.8502	0.0302429	220.637	88.5109	0.00284887	57.7729	47.2301	0.184543	6.98382	9.12094	0.443717	26.4682	17.2175	0.11888
768	hsa-miR-658	38.4574	42.6982	0.368106	3.27856	28.2504	0.959277	0.262392	8.36697	1	4.19116	8.88931	0.628567	0.516238	5.57575	1	4.2025	16.0378	0.796843	8.30266	30.7785	0.819813	3.60682	43.6069	0.998202	16.3256	33.7535	0.621681	10.6173	22.751	0.636489	5.3257	28.3562	0.858197	6.01284	18.2773	0.739959	63.5777	41.4572	0.189982	54.4824	49.4142	0.25916	1.39234	6.57407	0.855222	8.39073	13.8123	0.526544
769	hsa-miR-659-3p	28.3527	42.2429	0.502419	26.332	33.2626	0.426843	3.19499	8.17746	0.83817	3.84829	7.28196	0.591146	1.44628	6.81019	0.957113	2.23247	14.9466	0.921464	11.2154	29.1193	0.695965	5.12589	44.2965	0.938541	0.01	30.8093	1	0.01	18.1217	1	21.6255	31.2827	0.470553	10.9792	19.1792	0.557542	44.6462	46.7865	0.452473	31.3399	43.2262	0.438016	3.59205	7.86704	0.647416	5.71943	12.8118	0.751922
770	hsa-miR-659-5p	72.5282	49.6465	0.144251	27.7866	36.9964	0.448037	16.036	10.6153	0.131896	1.78725	6.15278	0.860284	2.49436	8.51791	0.768255	40.116	26.279	0.13477	56.448	38.2315	0.129154	32.0229	52.7	0.544702	72.0783	35.9146	0.0416768	47.0962	28.8483	0.106927	39.0052	34.42	0.239641	86.2727	38.5179	0.0228295	129.641	72.0668	0.0265287	159.185	64.9641	0.00952398	16.3516	13.1618	0.218923	122.852	28.3244	7.24766e-06
771	hsa-miR-660-3p	49.3355	42.7703	0.248594	7.59966	32.1284	0.812832	14.2334	12.0601	0.239834	10.4142	9.51521	0.264658	44.1672	18.2567	0.0158894	21.6416	20.6069	0.2991	26.4644	29.4776	0.378556	9.66476	46.332	0.83489	22.9791	31.0576	0.488661	15.2931	23.3509	0.511489	7.32316	24.5545	0.762252	33.7647	23.6815	0.151186	84.1969	54.0673	0.211153	35.7877	41.1316	0.385894	11.2792	11.7212	0.329014	26.948	15.9711	0.0751056
772	hsa-miR-660-5p	451.906	106.11	1.98877e-05	186.407	58.6624	0.00161822	201.396	33.9423	2.02783e-09	462.356	75.5733	9.88384e-10	471.621	66.7663	1.66602e-12	932.777	86.6527	6.61548e-27	448.422	74.3742	6.71351e-10	350.255	107.314	0.00105739	274.169	60.6924	7.98846e-06	243.895	40.8394	1.85773e-09	208.039	41.1206	3.89044e-07	810.09	101.497	1.48517e-15	441.287	178.635	0.00684699	322.322	76.8971	9.46129e-06	303.247	49.0102	5.58953e-10	413.052	50.0224	3.27124e-16
773	hsa-miR-661	50.5703	46.6623	0.279111	19.3361	36.9652	0.632722	6.47694	8.70107	0.466181	2.0124	6.15144	0.746529	3.19282	7.33513	0.717884	6.84661	14.0093	0.616106	26.521	33.4199	0.423046	3.28719	40.9092	1	21.9828	32.457	0.487129	6.86213	21.1983	0.742789	18.0059	32.0943	0.557187	19.2909	18.5089	0.296151	73.0876	53.4204	0.265292	56.6913	46.6934	0.219751	2.4727	7.84823	0.755707	11.9416	14.9192	0.395499
774	hsa-miR-662	57.9671	51.4895	0.260453	50.9579	36.7683	0.16937	19.6375	13.0521	0.122318	9.81571	11.7381	0.398768	6.80216	9.25514	0.458124	38.592	18.7557	0.0408478	54.5286	32.0912	0.0996415	67.4838	68.0614	0.318967	54.5557	44.0561	0.191036	30.747	22.8905	0.175076	48.3437	29.8164	0.0975874	78.4365	26.3823	0.0027332	69.3319	57.1584	0.270534	106.541	52.2479	0.0244192	15.0155	10.737	0.156363	33.552	18.1634	0.0668565
775	hsa-miR-663a	267.202	50.4366	1.13995e-07	617.853	73.423	3.5332e-17	46.2561	16.1423	0.00339356	69.1677	29.4094	0.0171255	37.0877	14.708	0.0120851	46.5503	22.2563	0.0364618	129.31	38.1355	0.000864186	199.701	65.6232	0.00231836	31.4415	33.8919	0.337285	29.5759	23.7889	0.213985	118.224	39.4333	0.00275232	159.465	48.4783	0.000874699	125.58	59.1285	0.0164117	344.07	81.187	4.61516e-06	14.5396	12.4001	0.238571	76.9715	23.2006	0.000915636
776	hsa-miR-663b	98.136	54.5391	0.0722952	96.8079	58.9153	0.0969584	24.0368	12.1998	0.0554609	3.49717	6.83832	0.601518	6.17893	9.47109	0.513737	21.8996	18.6448	0.234013	122.789	43.7706	0.00721337	39.4155	48.6565	0.420888	38.3329	35.5112	0.271937	19.8166	21.7881	0.359085	75.016	45.3409	0.093043	46.0285	28.8618	0.115397	92.0162	62.4491	0.119459	108.077	45.1432	0.0217339	8.95125	10.3833	0.387833	14.1264	16.034	0.392762
777	hsa-miR-664a-3p	85.1317	53.9674	0.114748	137.693	38.4027	0.000384589	10.6322	12.0775	0.378075	43.941	17.6748	0.0118203	28.0061	13.8903	0.0439163	51.7005	20.5282	0.0122989	40.1171	35.7764	0.261073	84.7337	52.8194	0.109507	28.2285	32.9465	0.402269	27.7037	27.4517	0.306472	62.2913	39.8157	0.116511	131.276	38.8978	0.000538888	150.358	57.766	0.00910224	108.945	43.9904	0.0105037	68.5598	24.921	0.00570182	46.9114	21.35	0.0251031
778	hsa-miR-664a-5p	9.8371	38.7759	0.855423	1.37766	26.8741	0.983216	0.694307	8.23983	0.989859	2.24931	7.44343	0.819521	6.33261	8.76552	0.470754	0.01	13.9835	1	0.211299	27.7037	1	0.01	34.107	1	0.01	28.2812	1	0.01	19.5265	1	0.01	23.3286	1	4.65973	19.1364	0.812077	26.9966	55.5107	0.701422	0.943514	31.2337	1	3.62543	8.17543	0.66278	1.26553	13.3584	1
779	hsa-miR-664b-3p	228.763	60.0978	0.000139771	423.321	54.7214	1.41745e-14	16.6819	12.4824	0.17376	218.936	38.6014	1.59574e-08	395.806	65.1894	1.35398e-09	157.342	72.0617	0.0282426	112.374	41.3891	0.00527712	162.338	68.6883	0.0176454	3.96158	29.1981	1	4.08166	18.9481	0.87226	116.43	37.356	0.00161302	351.461	53.9419	4.79917e-11	241.983	79.9308	0.000876127	156.258	47.8409	0.00150455	155.362	36.8705	2.30872e-05	28.4936	19.4168	0.127486
780	hsa-miR-664b-5p	19.7565	51.3521	0.794748	1.46452	27.9833	0.980777	2.19811	8.64399	0.867319	2.97713	6.71903	0.662341	5.83982	9.89325	0.55299	1.13711	14.7514	1	0.01	28.2962	1	4.41659	42.5672	0.981907	0.07355	27.2909	1	0.01	17.4872	1	9.5579	29.8241	0.849641	4.77233	18.6356	0.803371	71.6696	71.326	0.401919	9.62832	34.2493	0.808998	2.69435	7.35059	0.717272	0.765345	13.1753	1
781	hsa-miR-665	50.3736	59.0131	0.394266	69.0102	38.6641	0.070886	11.4445	10.583	0.30324	7.29625	10.4323	0.475081	7.02449	7.98553	0.379201	10.4764	17.8449	0.551229	50.8611	34.8402	0.152289	44.5091	49.5982	0.373992	11.8516	32.3914	0.701318	9.03869	21.9772	0.705824	44.6623	33.056	0.176215	26.7288	22.2453	0.230674	78.9839	50.1659	0.155426	70.6027	45.9464	0.137081	6.45136	8.35625	0.444433	13.1342	14.298	0.392452
782	hsa-miR-668	43.2806	47.7998	0.365393	33.7383	32.522	0.299725	15.1913	12.6661	0.225719	2.37833	8.3213	0.772933	0.170137	5.89917	1	30.168	19.8433	0.122104	41.4993	33.7617	0.227355	7.42787	38.2846	0.92457	34.742	36.889	0.329756	35.1618	24.2679	0.146982	51.8293	31.2873	0.0952793	51.7938	29.3275	0.0649715	85.7046	49.0437	0.0874164	99.2362	41.0436	0.00832206	6.7646	9.49724	0.474097	47.1146	19.3634	0.0123609
783	hsa-miR-670	214.143	68.0506	0.00165912	235.894	44.3159	1.25756e-07	23.2446	13.8727	0.0844151	109.948	37.2305	0.00283286	37.6938	16.8857	0.0248995	39.0377	18.6852	0.0379344	69.3073	37.6347	0.0591384	173.818	59.2225	0.00345646	72.0637	42.2702	0.0742946	53.1773	26.8644	0.0500929	208.353	48.0732	2.6556e-05	160.376	41.8728	7.53797e-05	163.265	73.7475	0.00817412	312.942	72.6925	8.15498e-06	32.1471	13.8547	0.0194542	53.0974	21.0403	0.0111152
784	hsa-miR-671-3p	107.108	51.0148	0.0352408	89.9232	36.9443	0.014383	24.5731	14.7756	0.0934528	13.6583	10.6004	0.197299	25.5242	15.3434	0.0958138	97.6685	27.8732	0.000407961	87.0104	44.1574	0.044831	80.2996	60.636	0.184701	89.2285	36.4509	0.0111896	63.0748	26.8246	0.0185374	83.51	39.9342	0.0343416	136.511	37.6518	0.000199586	162.306	67.5467	0.00993104	199.726	59.6342	0.00117179	55.945	19.8687	0.0046251	130.243	22.85	1.37057e-08
785	hsa-miR-671-5p	454.008	78.8503	8.87329e-09	580.485	67.4927	1.03371e-17	83.3376	20.3797	3.3358e-05	150.315	63.8962	0.0178084	49.2844	21.1415	0.0196265	121.951	29.1386	2.40348e-05	287.716	53.2507	3.86773e-08	268.986	74.5556	0.000306475	97.2394	42.9598	0.0159126	104.369	29.5159	0.000423631	457.618	76.0623	2.69221e-09	336.936	62.9712	6.53375e-08	330.539	181.203	0.0456584	1031.97	130.934	3.23732e-16	79.1743	24.2635	0.00105922	228.979	28.8239	5.39823e-16
786	hsa-miR-675-3p	22.9215	45.7396	0.616295	25.5372	33.7561	0.445644	3.56166	11.5241	0.89306	0.19638	6.6815	1	1.35039	6.14249	0.875616	2.26396	14.6413	1	33.5159	35.543	0.350218	15.6577	48.4217	0.744655	0.01	26.1958	1	2.61284	20.2704	1	35.3815	29.4559	0.232174	47.7734	30.9128	0.115062	145.043	63.0134	0.0127081	75.0303	46.6809	0.11437	15.8366	11.6003	0.168295	21.0007	16.518	0.178658
787	hsa-miR-675-5p	62.6911	56.8196	0.27094	36.7566	35.1389	0.291537	3.569	9.79083	0.708698	0.529613	8.21715	1	0.996053	6.8973	0.886565	8.32239	18.9831	0.659268	15.8564	33.3456	0.630017	2.92789	40.1845	1	8.57925	32.5882	0.800714	6.93571	23.6564	0.767902	16.3498	25.332	0.520024	15.2231	21.6781	0.453005	28.7163	50.9769	0.625722	71.3918	52.7934	0.136281	1.32796	6.94952	0.905391	9.68328	13.927	0.480053
788	hsa-miR-676-3p	10.0544	42.9251	0.974984	0.01	31.7261	1	1.97559	10.0406	0.920552	0.01	6.3181	1	1.8678	7.09652	0.829196	1.06949	15.0793	1	0.01	24.7342	1	0.01	36.2596	1	6.25632	31.8267	0.850117	0.0146354	17.9304	1	3.43306	23.3815	1	0.668697	17.9434	1	22.5366	38.235	0.714515	6.98034	35.4886	0.939966	1.01108	7.29107	1	0.264824	11.7885	1
789	hsa-miR-676-5p	5.42656	32.8368	0.872212	4.58102	32.4457	0.927024	3.01284	10.2536	0.827206	0.355212	6.63102	1	1.9572	6.3368	0.786477	5.94114	14.9687	0.686624	9.03048	30.4427	0.789226	0.01	38.7657	1	42.4684	34.6143	0.24384	20.4665	21.4069	0.342363	5.76589	24.7155	0.819824	8.18532	19.4098	0.706778	53.9221	41.8464	0.315291	44.8866	47.9579	0.409025	0.01	6.10152	1	5.84214	13.3059	0.715983
790	hsa-miR-708-3p	6.98129	37.1967	0.985946	2.00208	30.3234	0.965507	1.04687	9.05841	0.969513	0.0157214	7.21446	1	0.336349	6.49458	0.958695	0.931434	13.6975	0.960638	2.34169	29.5543	1	0.01	36.1862	1	1.74867	26.1019	1	2.12071	20.2805	0.978502	1.33112	25.2299	1	3.96302	16.7332	0.82841	36.5606	41.1225	0.386537	15.0797	36.9905	0.718346	0.81726	7.00108	1	1.27395	13.3961	0.951206
791	hsa-miR-708-5p	19.5086	42.8114	0.738053	17.5301	34.1472	0.609904	2.99012	11.4415	0.789233	29.8667	18.3077	0.104416	1.10852	6.62169	0.951083	21.2545	17.207	0.218612	20.6286	38.352	0.569365	36.1871	45.1737	0.421826	19.0306	35.6555	0.587597	13.507	22.5885	0.552709	8.6276	29.5246	0.766769	6.90447	19.6006	0.734737	97.1924	59.6351	0.16264	32.3049	40.137	0.433896	1.90465	8.43814	0.856089	56.3243	18.1929	0.00282002
792	hsa-miR-711	104.771	61.6277	0.0899339	79.2519	43.5316	0.0691134	27.7712	16.1978	0.0863656	9.58853	10.5577	0.351231	5.75387	9.07727	0.523172	35.157	21.9123	0.101972	37.2673	34.4947	0.276836	59.7621	44.7556	0.179485	62.3265	39.767	0.106753	47.8736	27.4881	0.0812996	47.5856	33.9205	0.156574	64.5595	29.7516	0.0312175	111.299	57.2084	0.0703541	232.738	71.6224	0.000513038	16.0643	11.5052	0.169802	47.8766	16.1051	0.00286692
793	hsa-miR-718	104.081	55.8154	0.0627832	142.646	52.1957	0.00639313	10.9224	13.594	0.432993	0.491503	7.28581	1	0.622847	6.98351	1	4.66023	16.0372	0.77124	92.5311	37.0955	0.00937039	27.6705	44.8921	0.539835	5.06725	32.0052	0.920403	1.06814	19.4023	1	78.9106	42.6247	0.056795	44.6468	28.5096	0.111555	138.957	56.9016	0.0221906	139.191	68.505	0.0493794	2.45833	8.33095	0.897484	14.2787	17.125	0.422082
794	hsa-miR-744-3p	99.5611	51.3123	0.0521061	133.693	56.9463	0.0180813	24.0181	14.605	0.0986652	6.79755	10.7115	0.521069	8.26116	10.28	0.41981	91.3316	26.4163	0.000551273	111.122	45.2078	0.0107879	76.3836	53.8158	0.153777	160.296	55.5844	0.00340449	94.1362	31.9582	0.00346812	118.123	40.3141	0.00245243	219.715	40.5259	2.99464e-08	230.454	98.7686	0.00686458	282.792	79.4568	0.000204868	45.5989	17.0056	0.00745107	237.681	40.525	1.5341e-09
795	hsa-miR-744-5p	215.075	57.2231	0.000168611	147.193	38.7823	0.000139135	64.1095	26.9503	0.0154601	80.2682	21.7351	0.00022893	224.118	38.427	5.58883e-09	104.276	28.4587	0.000191135	69.6108	38.8981	0.0699576	184.552	61.5144	0.00257206	57.9109	39.4334	0.155136	40.9074	29.8257	0.165982	49.4843	39.6484	0.190567	166.738	36.832	7.36984e-06	123.288	58.6398	0.0223977	134.454	53.0721	0.013451	49.302	16.8814	0.00342141	46.1053	18.6455	0.0149718
796	hsa-miR-758-3p	29.0062	46.2757	0.54381	22.3783	31.4307	0.477807	4.92707	11.4066	0.664826	0.01	6.04862	1	2.23965	7.6606	0.847865	6.69861	16.0989	0.682024	13.5462	34.2601	0.679653	2.98684	38.8061	1	6.67879	32.3226	0.835619	2.34635	19.7162	0.926343	13.5854	30.797	0.667527	15.6965	21.4952	0.463414	45.5216	43.693	0.429804	39.4982	40.2428	0.382553	0.327732	8.11346	0.980417	6.12297	15.0522	0.690015
797	hsa-miR-758-5p	85.6474	48.6691	0.0785134	110.675	36.9558	0.0025644	16.6873	12.5647	0.177872	8.1044	12.5456	0.513466	3.70337	7.37068	0.726405	26.987	21.705	0.199592	39.1099	37.1193	0.278163	66.0515	47.4001	0.163659	87.1821	44.259	0.0446717	72.0755	31.6839	0.0242221	50.2332	28.3069	0.0870012	64.5673	26.8623	0.0153608	72.0009	46.0452	0.215511	223.581	70.6966	0.000641543	6.00828	12.3774	0.624363	35.8034	16.9103	0.0308992
798	hsa-miR-759	5.22907	33.828	0.966511	1.97639	27.0986	1	1.29774	8.22284	1	0.370508	6.17168	1	0.33447	7.03935	1	79.5766	27.4039	0.00327049	0.01	26.9069	1	34.5032	46.5326	0.455737	321.588	95.6552	0.000623018	241.192	47.8276	3.74651e-07	1.98208	23.8076	1	0.837251	17.4888	1	12.5495	42.6331	0.894969	9.33111	38.7646	0.869957	0.377576	7.31619	1	8.74773	15.2435	0.574125
799	hsa-miR-760	66.8939	46.4602	0.150166	67.5622	42.7806	0.114471	13.8648	10.6058	0.193739	5.74714	10.6043	0.582391	9.47582	12.2749	0.440463	35.9756	26.8084	0.17342	27.6002	38.2399	0.458647	55.1697	52.1408	0.290862	41.4118	36.3162	0.239171	29.9191	22.624	0.188484	50.5979	32.9421	0.127917	54.6076	31.1036	0.0784271	108.14	70.3257	0.142177	160.259	67.8797	0.0171504	8.59433	12.9268	0.508512	34.1622	15.689	0.0374335
800	hsa-miR-761	19.702	47.97	0.744351	19.7086	30.9554	0.524374	2.61436	9.68734	0.823852	1.75255	7.72281	0.983929	2.01669	8.70144	0.908942	51.021	37.0173	0.166256	5.17628	32.2201	0.890224	55.4998	45.6963	0.222419	115.874	53.3304	0.0291011	74.8974	50.1848	0.136945	7.02068	27.3477	0.801175	15.1122	21.5015	0.474404	28.7772	44.0178	0.612373	47.945	43.4176	0.28638	1.80422	8.33341	0.87477	9.29462	15.589	0.535767
801	hsa-miR-762	349.683	74.3439	2.53822e-06	948.878	219.326	1.57254e-05	22.5384	14.329	0.114301	65.6831	26.4482	0.0123011	21.8677	13.6568	0.109786	49.2519	25.9222	0.0566114	149.105	49.096	0.00208002	279.635	78.4134	0.000351105	73.7494	73.4957	0.318134	52.2537	26.9884	0.0493648	163.517	41.3092	0.000121791	171.572	39.7358	1.09649e-05	267.894	115.813	0.00843723	618.787	119.749	3.78251e-08	25.1457	14.7912	0.087858	99.6579	24.5429	2.76798e-05
802	hsa-miR-764	40.6606	49.1051	0.407966	35.812	33.3829	0.281248	4.66854	11.7563	0.740928	0.44701	7.27657	1	4.68459	8.53457	0.584871	9.87991	19.6661	0.602227	27.747	36.6807	0.446118	9.82368	46.0207	0.831486	4.36265	28.8854	0.908414	7.60037	24.3937	0.755324	17.2971	29.283	0.55604	30.7316	22.4121	0.166082	70.6184	55.6285	0.201951	75.6709	45.0362	0.106689	5.13693	8.57213	0.544314	20.9231	14.5529	0.172469
803	hsa-miR-765	567.142	113.848	6.5283e-07	469.357	80.1205	6.14972e-09	103.762	33.863	0.00177793	263.912	92.4733	0.00412121	83.3515	23.8714	0.000495171	186.785	32.0962	6.00047e-09	211.021	50.7586	1.66249e-05	403.219	120.492	0.000762253	292.011	51.312	5.89798e-09	273.441	53.0376	2.19586e-07	441.986	64.7892	1.29332e-11	493.561	83.9585	2.4724e-09	563.985	192.41	0.00201082	1115.25	230.665	5.61621e-07	156.153	32.0305	1.02791e-06	457.918	53.4414	3.01835e-18
804	hsa-miR-766-3p	327.63	76.1557	1.74429e-05	442.881	71.6508	6.89784e-10	56.4786	24.5823	0.0175756	115.288	26.7429	1.86632e-05	97.8806	25.8855	0.000159383	190.677	33.7213	1.63694e-08	187.445	48.2797	7.70879e-05	538.27	119.086	5.55572e-06	128.948	47.2396	0.00584186	117.519	38.7937	0.00221796	231.43	68.704	0.000495403	466.179	59.8327	1.36496e-15	871.949	181.164	2.52611e-07	635.671	159.468	2.60721e-05	226.489	38.7627	4.94009e-09	303.319	44.2597	2.9124e-12
805	hsa-miR-766-5p	37.8043	38.1318	0.321687	48.7427	41.6798	0.23806	12.1953	13.0344	0.340198	8.47052	8.80527	0.341536	14.4548	12.7849	0.257079	31.0326	16.5386	0.0555467	14.1213	29.1277	0.621106	29.8392	41.5907	0.473186	20.4105	32.5436	0.507692	14.8457	24.319	0.538581	22.4818	29.4638	0.430345	47.4716	34.918	0.168124	41.5632	47.5854	0.374526	97.147	47.6272	0.0347211	9.25206	12.4958	0.454894	20.5421	16.9925	0.24583
806	hsa-miR-767-3p	9.64786	38.5526	0.882883	5.9287	29.7634	0.921286	0.970329	9.27881	1	0.01	7.313	1	0.40271	6.68386	1	0.01	13.7373	1	3.7893	30.3494	1	0.305176	36.9382	1	0.01	25.7306	1	0.01	17.4476	1	4.71588	24.8147	1	0.826444	17.079	1	32.8056	45.3482	0.546987	24.6689	37.2652	0.539746	0.01	6.99363	1	0.01	12.415	1
807	hsa-miR-767-5p	7.72922	41.3085	0.933755	2.36107	29.5123	0.951432	0.180634	8.79851	1	0.70851	6.73982	1	0.01	6.02128	1	0.01	14.0881	1	3.39953	27.4572	1	1.45117	37.9165	1	7.90634	31.8136	0.806308	1.9478	21.2399	0.971341	1.02944	25.397	1	5.71501	23.526	0.871535	16.5136	45.521	0.813516	18.1894	38.4149	0.680513	0.117968	6.97487	1	0.748641	14.2264	1
808	hsa-miR-769-3p	19.3622	44.6419	0.663727	15.0402	30.7032	0.621369	5.65734	10.9122	0.586011	2.14447	9.10897	0.913927	3.2729	9.1667	0.725363	4.18241	14.4525	0.756945	1.74184	27.6101	1	10.6211	41.2173	0.812729	8.08436	30.3636	0.851068	0.438434	19.7199	1	5.43448	25.2192	0.939972	11.8165	24.2457	0.645296	17.9146	41.3834	0.769849	40.2345	44.2472	0.383349	1.6269	7.61344	0.879152	6.08973	14.4348	0.680591
809	hsa-miR-769-5p	46.8645	55.7539	0.402335	97.521	47.8992	0.0409708	12.934	12.1585	0.275163	14.6872	13.9405	0.280172	63.523	19.35	0.00103377	32.0909	17.9207	0.078655	40.6368	30.7612	0.168302	5.63196	41.7308	0.892735	43.5023	32.6371	0.193056	29.4453	25.5905	0.253636	23.0674	27.0466	0.392358	44.0173	34.0413	0.193358	55.122	50.9777	0.261456	40.1142	43.4395	0.33516	8.65756	11.0154	0.438701	28.1482	15.9776	0.0708533
810	hsa-miR-770-5p	13.8629	39.3542	0.759078	35.4229	33.4334	0.290433	8.27333	13.2434	0.569799	0.01	6.40719	1	0.01	6.94631	1	16.0297	15.5026	0.300615	25.2386	34.7015	0.446588	0.01	37.174	1	29.1878	33.7643	0.376429	11.9674	24.7996	0.629362	5.06674	30.1409	0.919858	14.0041	22.9898	0.528602	10.1936	42.1656	0.937521	48.6546	47.2713	0.333827	1.42727	7.29154	0.887543	15.8036	15.3552	0.299581
811	hsa-miR-802	0.01	33.0399	1	3.07796	27.9459	1	2.19718	8.22243	0.84161	0.122318	5.30074	1	0.01	6.25496	1	0.347392	13.1378	1	0.01	26.7256	1	0.01	43.269	1	0.344393	28.1946	1	0.350421	19.3783	1	0.01	20.1814	1	0.645994	18.1236	1	0.01	38.1713	1	4.6154	35.606	0.907764	0.01	5.97802	1	0.01	11.9664	1
812	hsa-miR-873-3p	10.4958	40.6208	0.874184	37.4377	37.6854	0.322128	7.60158	11.9407	0.515991	0.927543	7.11718	1	0.01	6.86244	1	2.10853	13.39	0.954086	7.59568	28.7746	0.793392	2.32171	33.5332	1	3.0667	27.4905	0.958724	0.01	20.2581	1	4.03017	25.1283	1	3.34878	17.8732	0.970062	1.82089	35.7368	1	24.7659	48.1472	0.587251	3.02853	9.15684	0.761434	2.97333	13.3483	0.82795
813	hsa-miR-873-5p	24.667	44.6337	0.580661	31.3286	34.4842	0.36035	5.39501	12.4828	0.669525	1.58203	8.49555	0.932807	0.01	5.79121	1	18.1177	18.424	0.357487	13.6482	28.5106	0.625251	13.2917	43.9295	0.773074	29.7013	33.5362	0.375428	9.90044	21.3607	0.638963	8.20073	26.5248	0.75437	14.9178	25.5835	0.555443	16.023	45.1249	0.805892	32.7076	49.1121	0.467004	4.34999	8.74074	0.61967	13.6538	15.6519	0.387856
814	hsa-miR-874	60.0729	47.945	0.209258	129.951	56.2784	0.020576	21.5543	11.6421	0.0728927	6.92966	10.1368	0.493602	2.74226	8.88566	0.785356	13.2101	19.1758	0.487005	54.2508	35.5259	0.135228	39.3854	40.4177	0.33293	35.4428	34.121	0.290983	19.3837	22.5524	0.394404	28.1535	31.0752	0.363907	27.3137	24.9201	0.269874	29.3901	53.3876	0.547952	95.45	56.328	0.103425	2.84264	8.38167	0.732018	15.2925	16.0378	0.348063
815	hsa-miR-875-3p	11.5834	37.1555	0.755277	17.5753	31.9078	0.576559	5.54532	10.3966	0.590859	3.7912	8.28449	0.643957	0.0256324	6.17303	1	3.75407	16.4552	0.872678	11.7721	34.5293	0.767727	0.01	31.7803	1	36.8248	35.8896	0.305285	13.3978	21.176	0.52162	2.72284	21.7572	1	6.25881	18.6395	0.744036	19.4214	43.9143	0.709039	26.636	39.4179	0.51253	0.863808	8.21332	0.973947	5.36293	14.2716	0.703042
816	hsa-miR-875-5p	5.62877	37.18	0.89342	0.615812	26.5359	1	2.5891	9.33836	0.774441	2.1261	7.33541	0.884538	0.01	6.48297	1	0.01	11.561	1	2.04357	28.6813	1	1.87101	37.1066	1	16.8704	32.7154	0.609391	1.45428	20.7506	0.9681	0.01	20.8266	1	0.197552	17.0138	1	18.7648	39.8962	0.792987	4.34926	37.7956	0.981765	0.475253	7.65877	1	0.101735	11.4159	1
817	hsa-miR-876-3p	0.01	30.7494	1	0.548598	27.8307	1	1.58278	8.77717	1	1.1743	7.15477	0.913576	0.423257	6.54678	1	0.01	12.8843	1	0.01	27.2641	1	0.01	36.0497	1	0.01	28.0315	1	0.01	15.8933	1	0.01	25.5801	1	3.30489	17.9066	0.949738	5.24091	36.0264	1	1.46171	33.8904	1	0.01	7.77679	1	0.01	10.3048	1
818	hsa-miR-876-5p	35.0682	45.803	0.444312	144.014	50.0363	0.00401923	9.26084	10.2091	0.363658	3.67277	7.82059	0.637437	0.087079	7.32411	1	9.40123	16.5789	0.571523	35.9453	29.6428	0.22174	25.8889	44.8285	0.564265	42.1672	36.4181	0.252055	9.00476	24.1534	0.717057	87.0893	42.4698	0.0367835	94.9922	29.7889	0.00155244	44.9953	48.443	0.519224	139.416	62.2111	0.0156673	11.9091	10.3183	0.246616	40.1092	19.9809	0.0309494
819	hsa-miR-877-3p	296.156	83.4919	0.00040707	369.828	75.6325	1.17382e-06	22.312	13.4293	0.092871	46.4757	15.8673	0.00373148	48.3009	16.1081	0.00248448	165.662	42.0516	6.73604e-05	174.078	58.476	0.00215091	253.61	84.7207	0.00255169	216.965	58.1972	0.000241218	175.489	50.82	0.000490826	262.486	47.8748	3.15554e-08	377.117	64.1787	1.76264e-09	652.307	120.005	2.40644e-09	819.995	219.618	0.000102414	339.764	63.6583	8.50221e-08	353.152	44.1037	2.289e-16
820	hsa-miR-877-5p	99.1881	57.1706	0.0817757	145.355	48.5446	0.0029031	13.0791	14.7653	0.365115	17.3789	13.5229	0.196384	8.19403	9.93551	0.405352	34.4063	18.2846	0.0588707	50.3185	34.1809	0.135119	75.224	45.1407	0.0944153	76.8914	42.8955	0.060504	41.2913	26.015	0.113388	51.4458	31.7178	0.0982644	47.8386	29.8305	0.095	72.7857	60.7221	0.219106	180.419	64.1253	0.00365745	8.70541	9.95738	0.378472	33.7848	18.3736	0.062927
821	hsa-miR-885-3p	185.477	60.9848	0.00229395	183.649	71.8347	0.0112651	93.7359	26.1521	0.000242779	52.4217	21.3406	0.0136242	68.5778	22.1565	0.00190364	155.169	59.2884	0.00905231	98.2846	42.3527	0.0169705	71.6973	45.0217	0.109108	75.4209	40.6261	0.0643233	73.4113	31.635	0.0185103	62.6039	32.3424	0.0566953	136.104	34.7149	8.42514e-05	105.981	83.4485	0.146912	410.231	133.928	0.00127055	66.3606	23.6133	0.00472724	136.496	31.6595	2.40503e-05
822	hsa-miR-885-5p	334.186	132.146	0.0113778	327.086	59.0754	3.8785e-08	101.154	21.6671	2.03095e-06	7.19267	9.63205	0.464224	11.1557	11.2821	0.323372	240.358	39.0855	9.03259e-10	207.319	56.5006	0.00013719	275.615	94.4117	0.00331092	452.412	63.2805	3.33997e-12	380.725	75.8589	5.35487e-07	270.51	57.7286	1.96388e-06	460.062	81.8922	1.05718e-08	555.966	253.128	0.0187058	1276.41	339.598	0.000113756	235.636	42.5007	2.8533e-08	719.579	67.319	1.03057e-26
823	hsa-miR-887	63.1822	46.9592	0.177572	84.0525	50.2132	0.0926557	28.155	14.0221	0.0513763	2.96078	8.03522	0.775688	3.52943	8.34624	0.684744	159.867	55.8011	0.00392017	69.7629	34.7741	0.050978	165.023	66.9261	0.013348	423.945	76.8292	4.53637e-08	237.664	46.1636	2.36916e-07	36.872	36.3308	0.294603	49.6569	29.5333	0.092122	51.5612	57.2105	0.327409	108.679	53.4277	0.0308316	6.14068	10.6861	0.57022	50.0768	22.3408	0.0224049
824	hsa-miR-888-3p	11.3028	38.2664	0.862761	25.8961	39.6971	0.511594	7.24082	12.3158	0.546643	1.36279	7.2194	0.929022	0.01	5.84237	1	5.43435	17.9288	0.766774	3.70861	31.0358	0.957179	3.74873	35.6844	0.93699	7.63708	33.1455	0.817878	1.24209	18.5197	1	0.665538	20.9288	1	3.52486	17.7445	0.869036	36.6586	45.1308	0.527305	21.7897	47.3458	0.64035	1.24985	9.27878	0.966907	4.24467	13.2516	0.742368
825	hsa-miR-888-5p	4.88808	38.479	1	11.1079	28.4274	0.697808	1.57741	9.22848	0.89095	0.526753	6.13214	1	0.443077	7.02152	1	0.809499	14.5712	1	3.07979	28.133	1	3.79124	38.2763	1	5.61246	30.9579	0.864571	0.128548	18.8579	1	0.01	22.8073	1	2.01848	18.2672	0.966694	18.6497	46.1816	0.755342	6.35262	35.3332	0.870254	0.01	6.91916	1	3.23772	16.5405	0.854528
826	hsa-miR-889	0.0213921	34.6068	1	9.91321	31.714	0.800601	1.50336	9.54919	1	0.01	6.25017	1	0.0422413	6.22751	1	2.49141	14.4996	0.994922	0.374754	29.4126	1	0.01	37.195	1	0.01	25.757	1	0.01	17.5458	1	1.77508	23.2099	1	3.5018	17.7438	0.931472	8.09604	39.0976	0.891261	2.80799	30.7155	0.991495	0.01	6.68086	1	0.01	11.7391	1
827	hsa-miR-890	4.55679	36.0191	0.961429	12.8325	33.7659	0.704454	2.41634	9.62624	0.804795	2.49989	8.60634	0.900836	0.0580767	6.03191	1	23.1089	14.8889	0.125225	1.1321	22.9792	1	16.2907	40.2706	0.684923	45.0032	31.7741	0.176455	13.9255	20.7764	0.498431	6.82841	28.6266	0.967282	4.76663	19.0493	0.923523	9.1594	39.4832	0.971044	16.8893	41.2271	0.692182	0.718651	7.76802	1	7.96583	14.574	0.568919
828	hsa-miR-891a	77.7317	49.8167	0.119284	124.482	48.7956	0.0108248	33.3628	15.5004	0.0320811	24.8178	12.1484	0.043762	19.6661	15.6325	0.205542	174.888	39.2858	7.2873e-06	68.2669	45.3813	0.128812	234.926	75.2539	0.00165587	265.597	83.0417	0.00129646	155.464	42.0586	0.000218484	76.8591	33.9756	0.0206949	103.132	34.8645	0.00263767	93.1284	61.5654	0.0632365	239.414	95.3895	0.00709468	15.0634	12.4203	0.220994	124.209	25.073	3.68374e-07
829	hsa-miR-891b	5.7441	41.3796	1	5.95086	30.8328	0.896764	2.40595	10.8735	0.852672	0.482772	7.231	1	0.24366	6.10327	1	0.469306	13.9686	1	3.47318	30.2635	0.990014	0.01	37.9398	1	3.54489	31.5118	1	0.01	17.7002	1	0.831364	23.7962	1	0.0873254	19.9662	1	5.02686	41.3847	1	9.55354	34.6766	0.885434	0.161125	8.01583	1	2.97932	12.4067	0.827557
830	hsa-miR-892a	20.0875	45.0842	0.65493	26.971	35.056	0.439309	2.54188	9.3829	0.783477	0.717044	6.66087	1	0.393144	7.04506	1	9.6099	19.0318	0.609725	17.1245	34.0371	0.618028	11.1924	40.3479	0.781157	34.229	37.4615	0.34301	16.3581	25.6914	0.521248	1.43331	26.5382	1	4.3084	22.2406	0.863783	25.3068	44.9863	0.61043	41.288	43.5489	0.367241	2.84951	9.34875	0.825828	18.1725	16.2192	0.246894
831	hsa-miR-892b	17.1162	42.3888	0.685391	7.3724	33.3883	0.866781	5.96898	11.0856	0.585771	0.820788	8.42656	0.994833	0.01	7.06437	1	7.77133	17.6119	0.664152	8.03936	30.582	0.828995	10.497	39.5745	0.82473	16.8582	29.2554	0.577415	3.07538	22.7349	0.947239	0.01	22.9489	1	1.71296	17.7093	1	52.6605	53.7202	0.364023	36.5923	50.8269	0.488459	1.4399	8.48084	0.899795	18.8582	13.7059	0.176081
832	hsa-miR-892c-3p	5.69258	41.4677	1	4.52659	31.3964	0.944971	0.660367	8.63823	1	0.406271	6.60474	1	0.242704	5.85826	1	0.01	12.5073	1	0.01	25.5562	1	2.56731	36.4598	1	2.16367	30.045	1	0.01	17.4765	1	0.01	24.0387	1	0.0642381	16.0958	1	12.6664	41.3661	0.897143	4.84279	33.1727	0.935327	0.01	5.66863	1	1.05421	14.6193	1
833	hsa-miR-892c-5p	10.2835	40.1543	0.807376	25.5713	35.623	0.473777	3.95657	9.15839	0.657564	1.42811	6.92909	1	0.0653521	6.63275	1	21.0331	21.6298	0.33853	7.69538	29.2439	0.820685	11.494	41.6889	0.788691	13.4059	32.5995	0.688831	0.437731	19.3786	1	11.3067	32.9644	0.727371	19.6173	25.969	0.437259	5.42829	38.5096	1	25.9121	40.0129	0.516848	6.48291	10.7809	0.555354	17.1887	13.7268	0.192856
834	hsa-miR-920	23.0978	42.1205	0.583119	32.2536	34.9477	0.352813	9.26129	12.7208	0.463115	1.70557	8.47009	0.908279	2.42216	8.10275	0.764726	22.4526	19.0709	0.225834	8.26908	30.3083	0.853282	42.5395	48.2377	0.374921	38.3477	32.7858	0.237103	18.295	27.1086	0.500739	4.2206	23.3748	0.943346	13.2275	20.9267	0.516711	25.2821	41.1757	0.691402	37.7665	44.3414	0.351396	2.71638	8.90255	0.811433	11.0815	15.6759	0.440066
835	hsa-miR-921	46.2001	47.803	0.334455	34.3217	42.8843	0.417665	7.83771	11.6056	0.485086	0.719738	7.61886	1	1.09989	7.7692	0.953851	100.493	28.8496	0.000487027	13.3278	30.5166	0.663919	44.5114	48.1224	0.355057	263.51	49.1581	1.40619e-07	146.174	55.3748	0.00762805	8.21048	29.2123	0.781346	7.46663	20.0779	0.71802	44.619	51.4704	0.426202	89.0176	47.7983	0.0590945	0.666554	7.84619	1	25.2002	18.8447	0.174614
836	hsa-miR-922	0.812418	33.1065	1	7.05722	31.6707	0.825723	0.881446	9.29755	0.985415	0.01	5.99915	1	1.06559	7.11825	1	222.346	48.1834	4.23196e-06	0.174425	27.62	1	148.121	57.4269	0.00975685	760.821	88.166	2.82664e-18	505.511	59.7357	1.96048e-17	0.01	19.9729	1	0.870901	17.958	1	10.983	44.1383	0.926792	9.09481	40.5787	0.844802	0.01	6.16962	1	16.1967	21.187	0.433832
837	hsa-miR-924	10.1295	40.7583	0.924015	12.5401	33.8981	0.708147	0.414113	8.69092	0.978484	0.01	5.74063	1	0.694765	7.29905	1	0.346148	13.7708	1	0.01	22.6171	1	1.40129	37.0413	1	13.4874	30.1655	0.681557	0.129641	18.7614	1	0.01	21.0553	1	0.661122	15.3955	1	33.6089	48.5769	0.646238	0.0953754	29.9137	1	0.21224	7.02956	1	1.08834	12.6068	1
838	hsa-miR-933	421.9	103.555	4.79191e-05	393.681	80.6842	9.6765e-07	17.2904	16.3871	0.293671	9.79096	10.9553	0.367878	11.7387	10.6143	0.264695	64.8715	24.8254	0.00963547	280.505	56.1791	6.3963e-07	143.294	82.3283	0.0808526	163.974	63.676	0.00677235	133.625	46.2209	0.00352893	260.702	67.1766	9.29691e-05	93.055	32.3869	0.00292696	177.02	98.1526	0.0354935	751.737	109.72	5.17108e-13	13.529	10.3638	0.190366	90.5651	32.0487	0.00457274
839	hsa-miR-934	24.7621	53.1077	0.641798	23.6148	37.7658	0.531191	3.42164	10.5474	0.762734	2.97413	8.4693	0.806582	0.20567	6.52442	1	6.76883	16.8268	0.706027	32.7264	38.9213	0.382457	29.0732	50.1726	0.559316	20.1224	38.5688	0.606927	7.42973	21.6587	0.7291	11.7692	29.697	0.750071	15.8035	23.9908	0.506103	47.9246	57.4072	0.518227	56.1078	69.1159	0.392193	2.11569	7.18448	0.77017	13.7197	17.8547	0.464533
840	hsa-miR-935	23.827	44.2607	0.589284	62.9817	49.656	0.200611	20.4838	16.8886	0.232403	6.36475	9.18458	0.489617	1.9724	7.38047	0.825456	10.9433	21.1933	0.614978	72.3203	44.6041	0.0958701	63.2702	51.6015	0.219953	48.7598	47.7169	0.313277	23.1275	31.5043	0.466841	34.5625	32.1355	0.28891	17.4822	24.3651	0.452903	81.7568	119.427	0.494606	54.0949	47.1097	0.250889	18.1244	17.3805	0.299218	15.4186	15.5981	0.349057
841	hsa-miR-936	233.85	62.9043	0.000204247	193.724	46.2453	3.12532e-05	20.369	12.9529	0.10115	164.88	49.7977	0.000840389	24.5025	12.7712	0.0546955	89.1615	32.0943	0.00516005	113.872	45.9213	0.00931862	248.858	68.1517	0.000254521	283.296	69.3566	3.67465e-05	193.297	56.8848	0.000661174	145.981	49.2203	0.00224273	95.8556	39.0396	0.0120898	176.737	69.5428	0.0195951	525.219	88.8451	5.89712e-10	22.4534	12.6899	0.0767562	97.7703	23.7438	1.55026e-05
842	hsa-miR-937-3p	482.079	79.4687	1.26877e-09	705.511	97.4582	5.56159e-13	114.24	28.0183	3.21799e-05	26.3692	13.0095	0.0406365	41.7476	19.5616	0.0329616	332.219	44.5779	7.93774e-14	329.761	72.2077	2.46841e-06	598.332	115.797	2.5125e-07	308.595	62.3685	5.89162e-07	252.596	64.5826	9.31076e-05	544.041	86.6698	1.56843e-10	647.48	83.0518	3.16708e-15	325.445	120.998	0.00221881	967.291	185.567	6.945e-08	326.936	55.0554	2.80542e-09	473.491	62.598	9.66273e-15
843	hsa-miR-937-5p	531.473	88.7887	2.31942e-09	893.672	84.1689	3.24895e-26	107.632	42.7257	0.0117112	119.24	49.2056	0.0144491	36.9414	15.302	0.0159206	164.085	37.1081	7.89752e-06	308.038	67.3251	3.80118e-06	333.967	78.8824	2.42485e-05	180.428	66.7895	0.00470162	171.826	41.6086	3.67457e-05	566.016	80.8448	2.00242e-12	375.242	49.0094	3.18627e-14	285.751	123.625	0.00985298	1109.55	170.237	1.08312e-11	66.5705	20.9835	0.00151003	319.567	54.652	1.75352e-09
844	hsa-miR-938	13.4863	38.691	0.736736	13.6941	37.7684	0.745581	5.76569	9.13622	0.523558	2.03066	7.77064	0.830904	1.739	7.5703	0.872369	9.72036	17.2759	0.576576	24.0517	33.6182	0.474815	26.1293	46.5529	0.572873	15.9161	32.2385	0.631593	5.15348	23.189	0.858345	13.9806	28.9723	0.623213	18.9933	23.7694	0.423314	64.1843	65.9049	0.360497	63.4944	42.4316	0.168625	7.11866	10.9381	0.510918	16.493	15.6293	0.280425
845	hsa-miR-939-3p	50.7022	41.2174	0.217658	72.4412	48.2033	0.129732	10.7405	9.13063	0.249811	4.13085	7.79348	0.598188	5.62946	9.44195	0.55168	25.5301	19.7035	0.190519	91.749	37.0226	0.0119544	60.6257	46.3863	0.189408	22.8107	32.9266	0.480307	14.1939	25.545	0.574293	80.3408	43.3492	0.0608388	74.3617	31.8805	0.0165611	235.12	95.5744	0.0037986	179.382	66.534	0.00596732	38.0687	14.5074	0.00823438	78.7548	25.288	0.0032255
846	hsa-miR-939-5p	115.149	50.105	0.021045	194.263	47.981	4.84401e-05	32.8831	15.5757	0.0377151	15.5821	13.3814	0.234515	21.1737	17.1552	0.215827	61.2449	28.0764	0.0286462	84.4109	45.5407	0.0563584	114.887	51.5496	0.0255907	68.637	39.3397	0.0765841	51.8764	27.8623	0.0620579	138.996	56.1704	0.0158487	113.015	32.9053	0.000521711	167.832	70.6873	0.0178944	320.702	58.7604	3.57722e-08	21.4861	12.6545	0.088727	82.8581	23.2003	0.000541524
847	hsa-miR-940	174.892	58.5691	0.0028398	224.995	63.136	0.000345162	40.9847	22.637	0.07882	4.67208	8.88479	0.593659	5.45563	8.82663	0.530907	41.4217	20.138	0.0392898	206.606	57.0407	0.000278028	181.822	69.8757	0.00916927	1.70643	29.3089	1	0.295791	21.0852	1	138.692	50.4195	0.00614802	73.7876	30.4802	0.0131711	158.403	80.2902	0.0247782	230.247	69.1294	0.000632297	4.22124	9.13366	0.638088	36.4829	22.4347	0.119758
848	hsa-miR-941	42.1776	44.9638	0.349146	53.3485	37.098	0.146844	14.2956	11.5711	0.209345	12.5865	10.3343	0.222026	15.5927	13.0871	0.232288	35.1273	22.2011	0.112635	51.4613	38.891	0.184136	55.6499	44.3741	0.209844	22.1673	30.9747	0.48298	16.4407	23.7555	0.487309	27.8269	31.5268	0.377234	37.0857	24.1852	0.121903	113.962	69.4228	0.0830371	79.2584	44.1826	0.0993513	13.9556	11.8547	0.23998	23.7742	14.7154	0.0988495
849	hsa-miR-942	4.75995	33.7558	0.977701	1.26166	26.1026	1	3.27241	9.44701	0.761956	0.436351	5.9925	1	2.27095	7.38025	0.794778	4.28975	15.2506	0.846787	1.75257	27.5554	1	31.8453	50.3233	0.5228	12.5657	36.8263	0.741872	3.54876	22.7622	0.878004	0.92119	23.2987	1	7.41163	19.1308	0.777602	121.117	80.8423	0.188225	28.461	44.1939	0.550304	3.08693	9.2296	0.765495	5.93786	14.661	0.69089
850	hsa-miR-943	61.7634	39.3176	0.1162	79.023	51.9788	0.128262	27.4226	13.0929	0.0342058	2.56822	8.49854	0.766084	2.47526	7.59087	0.81226	80.4294	26.1182	0.00183957	70.8179	47.5655	0.126462	91.5713	50.0427	0.0666662	96.451	41.3	0.0204856	51.5033	29.4658	0.0814428	74.1709	39.6241	0.0585471	117.507	31.4041	0.000154467	159.658	78.5885	0.0144249	218.572	82.9391	0.0062836	57.5643	24.6938	0.0198018	136.881	25.779	3.10799e-08
851	hsa-miR-944	0.01	30.5926	1	4.1329	35.0449	1	0.01	8.01445	1	1.63193	8.0162	0.905073	0.86639	5.42164	1	0.222662	11.0174	1	0.01	30.031	1	15.4936	41.5396	0.763042	0.01	26.4544	1	0.01	17.9679	1	0.01	22.4652	1	2.14895	14.9931	1	38.3452	52.2438	0.558774	12.0826	38.962	0.766231	0.0112544	6.47846	1	0.84106	13.1023	1
852	hsa-miR-1178-3p	44.9104	45.6038	0.323949	50.9723	42.8517	0.236158	3.33368	11.7744	0.780316	0.01	6.12822	1	1.75534	6.27865	0.909229	34.9919	20.4068	0.0814468	27.9419	34.1097	0.41505	37.6764	53.0935	0.476034	57.8067	42.0099	0.172957	36.2699	29.0128	0.211378	55.1738	35.9808	0.117285	78.2501	25.5988	0.00180165	118.284	64.1831	0.103247	165.858	53.1104	0.000889831	19.0467	13.4804	0.152891	100.376	24.1153	2.52996e-05
853	hsa-miR-1178-5p	15.828	42.0414	0.726785	36.9871	38.3388	0.33427	4.54868	11.0247	0.705229	0.036689	7.77992	1	0.581446	7.92015	1	18.9786	22.22	0.393048	18.9083	34.8893	0.585348	41.6907	59.7331	0.484715	46.9931	44.3587	0.279053	28.5812	27.2367	0.293617	17.9723	30.1401	0.545011	20.8927	28.1509	0.457783	74.3708	58.8547	0.290569	26.9719	47.2915	0.519943	2.06116	8.82659	0.905981	7.61992	12.3848	0.533537
854	hsa-miR-1179	0.0932719	33.9006	1	5.32186	32.6741	0.972355	0.217846	7.96585	1	0.01	6.29889	1	0.01	6.12395	1	0.371687	12.5261	1	0.01	30.4014	1	5.3857	40.5586	0.929776	1.95963	29.2972	1	0.0191681	20.8267	1	0.01	23.6569	1	9.87209	21.9072	0.754192	68.3367	70.4512	0.4275	6.69404	35.0442	0.933216	0.810031	6.97955	1	0.112255	12.4381	1
855	hsa-miR-1180	301.889	83.9486	0.000334395	439.578	65.3152	2.22422e-11	101.712	25.0148	3.53712e-05	104.779	25.5053	3.67815e-05	174.802	44.4296	8.76317e-05	193.538	32.096	9.52366e-10	214.031	75.1057	0.0030025	265.845	78.5231	0.000688747	183.745	52.9359	0.000343936	136.484	37.3824	0.000288727	342.603	64.7432	5.63198e-08	365.109	51.5443	5.22466e-13	162.479	57.7942	0.00146144	718.357	165.321	4.87767e-06	126.726	25.6892	6.93833e-07	160.684	31.8006	6.96913e-07
856	hsa-miR-1181	127.628	64.1856	0.0462694	117.021	44.6706	0.00838786	15.2052	14.68	0.283579	1.27712	7.80621	0.871101	2.67084	10.7194	0.802067	58.126	23.9	0.0141761	113.801	47.8932	0.0168935	102.996	57.1585	0.070876	47.7989	38.2775	0.228607	24.5424	23.9134	0.304785	104.477	42.3232	0.0117544	105.687	33.1936	0.00165335	261.662	89.0966	0.000761642	225.708	73.1104	0.000787015	46.6198	18.5265	0.0112855	76.5709	25.3487	0.00324963
857	hsa-miR-1182	100.534	57.9011	0.0824928	100.761	48.0352	0.03585	5.15707	10.7974	0.628829	16.1986	16.4675	0.314427	6.69981	9.27229	0.471836	82.2414	27.5115	0.00253025	30.3669	42.0685	0.465299	56.9756	54.2129	0.293533	177.946	52.4007	0.000672073	125.662	39.8694	0.00153551	83.073	32.7812	0.0140988	73.3947	33.6096	0.0268331	153.733	67.4488	0.0491527	225.713	90.7602	0.0127115	11.9083	10.6198	0.263389	47.3562	17.158	0.00637519
858	hsa-miR-1183	332.93	86.5442	0.000121209	270.315	56.7433	2.0252e-06	70.549	19.9327	0.000294389	69.3767	32.3644	0.0303364	105.342	29.4537	0.000371886	203.982	34.5178	3.22549e-09	156.064	57.0822	0.00434942	181.248	82.882	0.0281284	110.839	44.5678	0.00852338	123.634	37.7803	0.00105846	210.343	50.5838	3.53798e-05	269.535	48.4859	2.05884e-08	249.825	65.9863	2.35874e-05	631.246	150.711	1.09812e-05	109.215	34.9269	0.00164335	194.243	34.384	3.07098e-08
859	hsa-miR-1184	22.7447	35.7605	0.525729	18.3037	31.5587	0.564474	10.5293	11.7913	0.36764	0.01	6.11445	1	2.19868	8.33615	0.832112	28.9527	19.424	0.129156	38.635	36.2335	0.278739	12.0678	44.4654	0.822701	47.4925	37.935	0.221529	29.5091	23.7113	0.213525	27.482	33.7771	0.397606	31.5547	18.7673	0.0894461	68.0026	48.4786	0.239561	52.5319	56.2094	0.276536	3.8477	10.3456	0.706519	19.9103	15.4867	0.189392
860	hsa-miR-1185-1-3p	533.26	130.226	4.39143e-05	281.837	67.422	2.95777e-05	21.0565	16.7115	0.222205	22.0192	16.5788	0.173439	9.59463	11.3977	0.395816	33.8363	20.9912	0.106128	193.71	45.8203	1.47857e-05	102.637	72.167	0.153284	66.5623	47.4447	0.142092	55.394	23.2734	0.0174743	556.48	142.831	0.000129461	83.193	34.7227	0.013606	168.915	56.3099	0.0014654	1340.2	270.838	3.83469e-07	15.969	14.4673	0.270329	27.476	18.8171	0.126107
861	hsa-miR-1185-2-3p	3552.57	742.126	1.70328e-06	8297	584.593	1.0996e-45	80.0142	25.5176	0.0022605	258.864	109.245	0.0172876	86.2063	27.9032	0.00209238	85.6368	26.3789	0.00101186	3106.11	315.134	3.0974e-23	462.223	119.303	0.000106629	480.911	253.825	0.0538351	477.668	115.421	3.82388e-05	6586.63	554.527	2.82263e-32	603.364	111.642	7.94252e-08	628.549	376.097	0.0781044	8106.49	860.921	2.59255e-21	123.545	37.3262	0.00100825	232.989	35.8045	7.64038e-11
862	hsa-miR-1185-5p	11.8366	44.1732	0.788317	1.59886	25.893	1	0.93797	9.31735	1	0.01	6.43221	1	1.10946	8.28714	0.950417	11.3326	15.705	0.461797	1.46245	28.7002	1	17.4917	47.8586	0.749718	60.0682	32.4698	0.0637029	42.3099	25.6093	0.101249	3.96826	27.9312	1	2.30822	17.1619	0.984286	94.031	66.976	0.248105	9.29163	36.5962	0.929524	0.899468	8.27933	0.981424	1.39518	12.6024	0.96976
863	hsa-miR-1193	40.301	48.0547	0.401595	32.8373	37.9208	0.384027	1.34686	9.25918	0.951852	1.80953	7.66392	0.982612	2.85801	8.27828	0.727776	2.30402	15.4512	0.929318	10.8713	30.2495	0.724443	18.8595	45.6352	0.680029	21.7643	29.5725	0.453648	17.3355	24.4571	0.476363	14.5454	32.0721	0.640725	17.0986	26.2365	0.520706	117.839	61.5806	0.11651	25.4572	50.7204	0.590592	2.39524	8.50817	0.790419	4.64075	15.902	0.773732
864	hsa-miR-1197	35.3845	45.026	0.432054	18.7643	33.1106	0.574454	3.83289	11.7958	0.751946	1.00609	6.66833	0.971284	1.50524	6.77753	0.825299	0.01	13.4008	1	6.25501	32.0724	0.880722	18.3912	46.1617	0.745191	12.4568	32.9441	0.708936	5.97559	21.9641	0.827967	5.71558	27.3362	0.877463	11.5554	20.274	0.576917	102.469	64.752	0.160327	33.3584	47.4581	0.467139	1.80845	7.77218	0.884334	5.00977	12.7568	0.691913
865	hsa-miR-1200	76.1815	44.8417	0.0900267	35.0612	36.8516	0.34132	9.3928	12.6307	0.445531	0.225412	6.41452	1	1.46827	7.42613	0.870236	29.3562	17.3274	0.0859218	37.2133	32.7477	0.256492	19.0789	48.944	0.703785	52.1296	43.4833	0.210235	43.5863	26.6223	0.0975948	18.7984	27.1689	0.495155	62.3723	27.9211	0.0259269	179.798	73.5853	0.0102889	218.535	65.4285	0.00132627	5.77121	9.3791	0.537952	119.093	24.6542	3.59941e-06
866	hsa-miR-1202	77.6715	46.9754	0.0993875	108.073	59.215	0.0660879	9.79009	12.3645	0.425243	3.03731	6.98175	0.65932	3.13135	7.10612	0.764866	27.6418	24.6641	0.26829	57.3855	41.0073	0.176711	46.2888	59.4721	0.437962	57.9981	36.2682	0.103133	38.5663	21.6784	0.0751338	46.9953	35.6509	0.192193	32.4467	22.8143	0.143897	173.051	98.4828	0.0674543	77.0356	51.332	0.145182	8.32681	9.4583	0.374095	20.1066	16.289	0.220396
867	hsa-miR-1203	75.7239	44.0338	0.0854178	62.4754	43.0829	0.145321	14.9046	15.7845	0.344095	2.50302	6.89189	0.770329	5.24717	8.30439	0.530483	557.473	87.1876	1.67656e-10	40.3555	30.9	0.188495	309.543	105.513	0.00334062	1292.46	223.165	4.05494e-09	1036.78	116.764	6.14376e-19	38.4915	32.8527	0.233674	52.5449	29.7516	0.0807705	192.137	88.7986	0.0358637	109.357	48.9327	0.0180458	7.2023	9.95499	0.471807	63.6365	23.605	0.00636392
868	hsa-miR-1204	62.6916	56.8662	0.271174	17.3254	34.2544	0.613308	10.8072	13.346	0.437167	0.221006	6.88105	1	0.526102	6.79793	0.991609	37.4619	20.2826	0.0626974	32.0381	32.0177	0.313543	21.4496	52.3572	0.682012	66.1123	38.4138	0.0931215	43.7543	25.5037	0.0911486	13.7298	26.9801	0.597845	28.5523	24.5954	0.236099	191.437	78.996	0.0253353	75.2495	43.944	0.0915364	8.78376	10.4713	0.398408	30.3484	16.2306	0.071222
869	hsa-miR-1205	31.3396	46.8054	0.516206	13.6006	33.3926	0.681689	3.20171	10.5846	0.85289	0.88142	7.30094	0.914403	2.98941	8.14222	0.718402	5.33951	14.5931	0.72023	10.7322	31.8413	0.736649	22.0208	53.2444	0.680367	28.2263	34.6536	0.396288	21.93	23.6748	0.354698	12.3677	24.5734	0.631469	9.71628	20.831	0.626327	213.127	72.853	0.00142326	24.5017	38.2488	0.5596	2.13286	8.66368	0.805794	3.53147	14.5774	0.883017
870	hsa-miR-1206	21.9225	43.9488	0.617183	3.14607	28.9698	0.990627	1.79626	9.95133	0.907162	0.752941	6.25786	0.930473	0.697158	6.8388	1	17.847	26.6035	0.504767	1.66837	27.447	1	9.34809	43.6319	0.91623	23.6582	35.7489	0.492637	16.9594	22.524	0.451847	10.4057	32.6558	0.74837	6.3257	19.6511	0.82589	97.9412	70.8078	0.247106	12.285	42.8051	0.793546	1.14329	7.33977	0.883265	0.691732	12.4277	1
871	hsa-miR-1207-3p	66.5955	51.9374	0.199507	37.1153	40.3572	0.355755	10.3241	12.1266	0.40294	0.998362	7.75571	0.984728	7.01294	9.26399	0.445369	31.5038	21.7688	0.15693	46.6401	34.1684	0.154813	43.5252	51.102	0.397496	61.4267	47.6753	0.201797	36.3542	26.9453	0.18461	35.5544	32.9064	0.282537	38.418	29.1252	0.172128	157.22	80.303	0.0467998	70.3929	53.975	0.154259	11.8795	13.2155	0.3709	33.4265	18.6328	0.0656528
872	hsa-miR-1207-5p	249.044	68.5996	0.000291571	287.317	56.1607	2.80512e-07	41.6007	15.6286	0.00724737	60.1895	35.6232	0.0872307	30.6212	14.4005	0.0321915	89.1941	26.8558	0.00100362	119.712	34.035	0.000628015	158.387	66.7107	0.018087	92.6552	42.7967	0.0208873	67.0072	29.1761	0.0222744	216.759	44.4653	1.14737e-06	160.025	33.0236	1.04509e-06	221.331	87.2588	0.00485122	486.841	86.598	2.83335e-09	46.9549	18.913	0.0128822	97.6859	21.8432	4.14701e-06
873	hsa-miR-1208	129.39	63.6092	0.0421468	269.237	61.6542	1.46488e-05	26.1754	17.1193	0.116027	3.95692	9.6046	0.675766	5.59767	8.1976	0.495359	48.0385	20.1908	0.0183367	56.9339	37.3767	0.130127	72.6416	61.2398	0.233881	102.607	45.0634	0.0244742	56.2226	28.7133	0.0515741	66.0204	41.6883	0.100755	58.0029	30.7525	0.0601377	87.7778	50.1481	0.151136	158.19	52.2058	0.00259966	8.36246	8.37856	0.316508	32.6955	17.547	0.0789218
874	hsa-miR-1224-3p	432.563	99.0005	1.26467e-05	376.259	63.6176	3.12183e-09	40.2644	20.8804	0.0489146	33.3425	18.9937	0.0829341	29.1	17.9938	0.105852	389.419	42.4779	2.40857e-20	239.782	63.2917	0.000100374	429.751	123.813	0.000496255	491.229	73.9331	8.30767e-11	382.248	62.8003	1.00342e-09	356.852	69.1353	1.35594e-07	536.965	102.929	1.04832e-07	790.668	178.421	1.72921e-06	801.873	196.957	3.7026e-05	426.913	82.4774	2.07901e-07	598.541	61.7995	2.36766e-22
875	hsa-miR-1224-5p	339.976	74.1419	4.74618e-06	448	69.5549	1.27251e-10	44.1029	16.3124	0.00727315	93.8253	47.5986	0.046578	26.6779	16.9649	0.117124	84.9398	33.0861	0.00941437	157.473	42.6102	0.000171844	213.49	71.748	0.00286856	90.8931	40.367	0.0175518	83.681	28.7057	0.00403154	328.477	54.806	2.74565e-09	219.463	42.9702	4.59777e-07	278.492	89.8902	0.000766824	671.381	125.737	1.32257e-08	46.2317	22.2936	0.038051	133.294	21.7074	4.98746e-10
876	hsa-miR-1225-3p	79.6336	50.8615	0.118211	99.9096	56.5848	0.0757451	11.9746	10.8673	0.259753	1.67118	6.82736	0.804938	6.33421	11.8873	0.593997	29.0634	17.4568	0.107241	90.2849	35.7523	0.0150729	45.7906	50.9743	0.367905	9.09099	31.0618	0.772982	7.18232	22.2158	0.746257	68.5437	45.701	0.121906	47.6318	26.7962	0.0689423	127.609	71.5522	0.0346815	99.8898	64.2877	0.12588	23.796	16.6567	0.151682	29.0944	16.617	0.0783502
877	hsa-miR-1225-5p	82.1893	51.0486	0.107117	91.6075	49.4986	0.0635448	13.1006	10.8209	0.223559	3.61339	7.8613	0.639345	2.83525	9.84109	0.771302	21.5797	17.5705	0.208827	69.1107	35.017	0.0549828	41.7741	57.5079	0.469481	35.2799	33.7751	0.282675	20.3935	24.5289	0.408433	37.5973	30.9985	0.215202	30.3664	18.6245	0.104051	99.2078	60.8088	0.12591	74.1442	48.7102	0.14617	3.99587	8.49342	0.642589	20.449	15.5539	0.193121
878	hsa-miR-1226-3p	130.182	53.1316	0.0145161	55.6487	38.9898	0.151854	31.2035	13.294	0.020814	3.55213	7.63381	0.637762	5.32809	8.43485	0.523693	121.247	27.5543	1.20192e-05	87.0889	35.8907	0.0157576	88.8675	55.2534	0.10607	135.877	49.3258	0.00432002	80.9977	36.845	0.0283807	70.9336	34.5251	0.0377921	130.259	36.6413	0.000307527	219.366	99.1251	0.00854291	242.648	92.8492	0.012837	52.2666	21.7744	0.0158741	213.807	26.1704	3.37708e-17
879	hsa-miR-1226-5p	68.6173	55.1626	0.213333	97.8504	42.9567	0.0219065	16.3103	13.2328	0.225346	22.1293	13.0028	0.0840251	12.062	12.1626	0.322192	36.2616	29.4446	0.218308	61.2337	35.2154	0.0822234	55.2458	56.7618	0.331858	51.9134	45.4235	0.234029	34.1616	23.8947	0.154621	69.242	35.7613	0.0424006	40.3405	23.3689	0.0877106	92.5554	58.8744	0.19381	77.6691	46.7354	0.0821703	8.44814	8.19425	0.298225	15.2963	15.4377	0.343379
880	hsa-miR-1227-3p	51.6635	47.2052	0.274055	20.0845	33.4689	0.549868	7.19346	9.58678	0.455859	1.16263	7.87493	0.882267	2.63907	6.95185	0.728336	11.6835	16.4692	0.49123	45.1457	38.173	0.257143	19.0587	46.1426	0.679733	0.01	26.3328	1	0.813051	21.3458	1	19.0328	25.2056	0.452984	18.1093	22.7172	0.418707	140.959	47.391	0.00888383	71.2391	50.452	0.189744	14.9037	12.8673	0.252062	14.7938	16.9765	0.393142
881	hsa-miR-1227-5p	367.717	80.8086	5.54814e-06	1101.76	104.802	8.86583e-26	60.0964	18.9317	0.00168528	100.671	41.3451	0.0138426	45.584	17.1844	0.00838057	135.21	34.29	7.01023e-05	215.753	47.7485	6.66369e-06	145.919	63.1187	0.0210919	154.78	42.2422	0.000200594	118.283	36.6017	0.00133134	329.582	65.9442	6.75525e-07	215.841	37.7132	9.42116e-09	222.183	69.9951	0.000184152	632.3	77.0144	3.45795e-18	31.0223	13.7197	0.0226476	148.193	24.6325	1.28535e-09
882	hsa-miR-1228-3p	513.197	105.22	1.06665e-06	347.297	75.0929	3.34127e-06	85.9911	22.809	0.00012723	11.7999	10.13	0.235295	15.936	11.772	0.176036	338.913	43.0946	3.66172e-15	278.276	62.0718	4.70569e-06	211.54	65.2936	0.00115517	307.943	60.5344	2.07457e-07	273.241	49.9461	4.84086e-08	367.799	57.123	8.89319e-11	554.412	76.733	2.51944e-13	610.019	177.254	0.000159004	1260.55	162.946	7.00656e-15	184.941	41.2656	8.30806e-06	637.836	58.9344	7.15868e-27
883	hsa-miR-1228-5p	721.304	118.5	1.20492e-09	930.423	98.1391	2.16571e-21	105.407	31.8991	0.000740773	366.391	82.6102	8.25454e-06	189.475	32.6984	6.81774e-09	166.45	41.5412	5.51564e-05	378.727	66.2332	5.78658e-09	608.073	120.624	4.59225e-07	135.63	44.2822	0.00138665	128.549	37.8368	0.00065162	719.127	76.1616	4.11125e-21	772.73	76.628	4.19628e-24	366.708	112.47	0.000208831	1050.77	135.008	1.03493e-15	181.192	31.944	1.21161e-08	211.172	30.1639	2.84699e-12
884	hsa-miR-1229-3p	91.8793	50.5964	0.0692595	128.886	53.7581	0.0161394	9.34544	11.2203	0.408829	4.53827	9.00861	0.620778	5.99948	9.33175	0.52108	25.4	20.929	0.223162	106.131	44.0141	0.0151108	61.869	61.7602	0.317091	25.2754	30.6494	0.399077	26.7265	27.4189	0.325975	98.6211	36.7048	0.00847218	144.93	30.4786	1.35412e-06	444.969	75.5576	3.68814e-10	332.402	99.3233	0.000392657	119.687	28.8222	3.04873e-05	115.899	26.2129	4.69331e-06
885	hsa-miR-1229-5p	112.363	58.2665	0.0534834	157.602	44.1116	0.000318031	7.51776	9.5956	0.418293	27.6615	18.7232	0.131305	9.72603	10.9341	0.371206	4.63727	16.5972	0.782755	34.5332	34.2621	0.323205	97.009	63.9693	0.129204	5.8844	30.9093	0.844913	12.0316	23.0001	0.601796	138.359	42.6905	0.00151154	105.488	38.191	0.00480619	196.435	62.2609	0.00697031	287.848	79.3976	0.00025481	11.0959	10.9476	0.304654	43.0207	17.8817	0.023178
886	hsa-miR-1231	101.073	54.5056	0.0639757	223.501	60.1971	0.00019732	16.6299	13.0336	0.214733	10.9874	9.87272	0.256698	6.0532	8.57694	0.477777	38.706	19.7288	0.0482267	72.7681	34.7066	0.038468	66.9905	60.8656	0.273652	69.7261	46.2528	0.134863	47.01	27.5911	0.0910713	68.9268	31.2298	0.0302883	43.3226	24.9363	0.0790173	115.24	60.1273	0.0550169	133.323	58.6022	0.0289688	6.85929	9.06154	0.448467	28.1548	17.3417	0.104942
887	hsa-miR-1233-1-5p	314.834	54.6682	8.47142e-09	495.256	57.3399	5.31113e-18	44.4779	15.7089	0.003639	169.352	35.8843	1.84983e-06	94.006	24.8605	0.000152059	88.5137	23.0935	0.000129952	136.175	45.4524	0.00328901	386.626	86.035	6.24218e-06	66.1304	33.7547	0.0466015	71.1398	25.0675	0.00453448	271.18	54.0951	6.15431e-07	226.266	41.6998	3.02706e-08	228.801	76.4714	0.000743222	472.67	125.567	0.000321071	54.7125	23.824	0.0224009	163.055	26.035	3.13805e-10
888	hsa-miR-1233-3p	81.393	49.9924	0.104397	75.3557	40.8148	0.0641134	10.6179	11.511	0.365658	5.01718	8.20311	0.544897	8.04978	10.6112	0.441854	37.8396	19.9834	0.0570774	93.5818	36.4641	0.0134646	48.1602	54.2473	0.372774	17.85	30.467	0.557626	20.1439	24.6831	0.411019	80.9124	37.4275	0.0302732	83.6581	31.9296	0.00727259	289.211	80.2904	0.000361578	168.102	83.8036	0.0587588	47.5602	16.9333	0.0048413	76.1846	19.8091	0.000129519
889	hsa-miR-1234-3p	234.201	56.9733	4.11276e-05	281.05	53.761	1.77218e-07	35.6906	18.3044	0.0458177	55.2205	21.7872	0.0113448	67.4615	19.2897	0.000464685	158.568	34.8714	7.19458e-06	163.876	41.2926	4.94266e-05	217.166	61.6404	0.000440052	161.57	54.0755	0.00209339	138.97	30.4611	3.55668e-06	244.351	51.1372	1.1953e-06	346.17	58.3888	1.62984e-09	517.059	142.374	8.89219e-05	547.182	94.324	6.70397e-09	314.512	73.6356	1.83245e-05	222.985	39.9857	7.72404e-08
890	hsa-miR-1234-5p	1737.76	185.997	9.2076e-21	3293.31	194.08	2.94899e-64	168.578	43.955	9.55366e-05	847.28	175.149	1.2304e-06	360.713	45.2926	1.8396e-15	337.582	50.9326	2.02185e-11	743.594	143.615	1.12536e-07	1396.18	238.168	4.28558e-09	359.396	76.6684	1.04185e-06	388.052	58.6731	3.02493e-11	1579.86	127.06	1.03753e-34	1223.01	149.431	1.17652e-16	1141.57	386.837	0.00206332	2966.5	283.203	1.85012e-26	263.249	40.2979	6.40786e-11	768.324	59.6214	2.55697e-39
891	hsa-miR-1236-3p	302.877	76.0862	7.02005e-05	495.772	53.3367	2.13765e-20	61.2864	24.4339	0.0101481	16.9707	12.7671	0.177352	32.1767	14.2645	0.0231995	210.007	39.8337	9.83964e-08	223.215	42.4456	1.1941e-07	407.209	101.56	5.92073e-05	311.571	64.1519	1.70586e-06	234.991	40.6507	6.72103e-09	366.421	61.1885	1.29661e-09	528.48	81.9606	4.27782e-11	404.328	134.189	0.0014441	684.725	123.484	8.11952e-09	386.007	67.2767	8.89475e-09	386.177	41.0619	4.2759e-21
892	hsa-miR-1236-5p	8.66438	42.351	0.906301	51.6766	46.1648	0.261222	5.31251	10.1214	0.61069	1.95796	7.25709	0.880951	0.0360784	7.7598	1	3.53423	14.0718	0.827034	9.37573	32.9735	0.937171	15.6063	44.4954	0.726794	7.3635	29.4244	0.799461	4.99588	20.7209	0.810277	16.5219	30.5472	0.578168	14.4696	21.7558	0.493385	68.293	72.7229	0.470272	62.508	47.9421	0.203179	6.16633	9.64331	0.521827	7.60413	13.3228	0.648583
893	hsa-miR-1237-3p	64.6587	50.265	0.196714	114.205	52.6963	0.0301094	9.85005	11.253	0.400684	4.2373	9.30138	0.68889	0.313655	6.96012	1	4.47611	14.1826	0.7566	108.052	48.7369	0.0323558	25.7701	45.132	0.567648	0.01	25.8681	1	0.01	16.7314	1	75.5705	46.0887	0.0903127	43.0609	29.5583	0.135907	130.57	57.8962	0.0330605	79.2625	40.4894	0.0400343	8.06358	10.9418	0.458017	20.1061	16.4506	0.219173
894	hsa-miR-1237-5p	193.469	66.7431	0.00370998	635.365	62.64	4.72906e-24	23.436	13.887	0.101732	56.6178	23.2897	0.0134841	14.2956	13.2087	0.282409	43.5688	21.7945	0.0475998	105.627	45.265	0.0195416	158.666	68.7622	0.0208469	49.7034	38.6597	0.177837	43.8967	23.938	0.0707204	120.27	47.3125	0.0101225	108.813	36.7604	0.00301745	172.144	60.6218	0.00101241	426.014	75.724	9.58327e-09	6.13325	9.10085	0.505341	77.944	20.2344	0.000154958
895	hsa-miR-1238-3p	191.613	76.8756	0.0125357	336.409	59.4858	1.47272e-08	40.5592	13.9435	0.00359665	10.978	11.4656	0.335739	13.7315	11.8643	0.250642	119.992	33.45	0.000281696	180.647	48.5392	0.00023217	235.497	72.5072	0.00121437	76.6185	40.8406	0.053724	65.4101	30.4151	0.02913	184.727	45.8431	4.54371e-05	193.913	48.3512	4.56311e-05	253.25	78.0371	0.000650042	360.737	82.3364	1.28713e-05	111.923	34.3134	0.00102136	132.153	33.7003	0.000166119
896	hsa-miR-1238-5p	52.9226	40.9593	0.195822	74.1336	45.5438	0.10062	9.44212	11.9311	0.446301	2.29079	8.50747	0.787741	1.2437	7.57061	0.99492	19.6044	16.0372	0.223162	61.5556	42.6497	0.162155	39.9198	48.7803	0.413174	6.18802	29.4466	0.841762	1.77833	20.8397	0.997648	36.5475	31.7843	0.229508	39.247	25.8457	0.106614	94.5429	59.541	0.157749	85.7739	51.4589	0.12035	6.05374	9.71869	0.562331	16.3839	15.7326	0.321762
897	hsa-miR-1243	0.01	33.7014	1	0.410533	26.7803	1	2.18642	10.2723	0.94001	0.01	5.69866	1	0.672233	6.18302	1	0.189427	12.7632	1	0.01	27.4895	1	5.87141	45.0439	0.948394	0.01	28.0965	1	0.01	18.5307	1	1.3476	21.7804	1	2.78844	17.1709	1	45.8649	71.649	0.611197	4.90494	39.1904	0.992757	0.712335	6.51832	1	0.01	12.8259	1
898	hsa-miR-1244	50.817	41.4324	0.220707	40.6409	32.8153	0.21941	6.04109	9.83533	0.547169	13.8069	10.0248	0.171819	16.9614	11.2022	0.131341	10.3367	14.9697	0.488212	15.9882	33.9495	0.636155	41.3789	53.2643	0.434716	18.5046	37.4597	0.6035	12.0436	24.4629	0.616758	38.5135	31.6962	0.218283	61.6115	23.155	0.00925793	61.5601	72.3783	0.524492	108.49	54.8122	0.0309546	15.0199	12.3428	0.220244	21.9794	16.9243	0.211079
899	hsa-miR-1245a	2.56751	32.8308	1	8.79525	32.4844	0.80235	3.71295	8.26707	0.661035	1.4366	7.22953	0.91206	0.397529	6.17482	1	0.0118871	12.666	1	3.96104	27.4429	0.89332	4.78447	45.9924	0.991367	16.9845	38.0902	0.6962	3.92196	20.0654	0.904004	4.59324	28.7382	0.899596	5.16733	19.0409	0.809863	30.2003	53.6923	0.658355	19.5262	40.8396	0.720269	0.608959	7.0993	1	0.01	10.8837	1
900	hsa-miR-1245b-3p	0.01	34.1468	1	0.01	26.9092	1	3.62338	11.0562	0.750012	0.320395	6.31785	1	2.2189	8.03249	0.783232	0.531034	13.0483	1	0.01	29.056	1	1.6232	46.0183	1	1.77625	29.3196	1	0.01	17.822	1	0.287059	24.0308	1	1.54301	15.713	1	24.1972	59.3465	0.833956	3.02341	35.5708	1	0.01	7.15658	1	0.01	10.4629	1
901	hsa-miR-1245b-5p	3.43097	35.5084	1	0.01	27.7318	1	1.49306	9.37867	0.973663	0.082121	6.08177	1	0.01	6.06928	1	0.01	12.4666	1	0.01	27.9922	1	3.86098	41.3082	1	0.01	25.4129	1	0.01	17.6485	1	3.49004	25.0208	1	0.01	15.8591	1	29.4776	55.6891	0.737463	0.01	29.215	1	0.302405	7.86547	1	0.01	12.1883	1
902	hsa-miR-1246	2391.4	460.138	1.99653e-07	7914.12	516.11	5.70639e-53	102.848	34.0529	0.00199075	5798.81	1177.2	8.29865e-07	735.667	135.786	6.30206e-08	970.514	83.788	3.37628e-31	1647	177.292	3.54779e-20	1133.42	381.694	0.00292877	2207.19	311.35	7.41486e-13	2493.96	245.8	2.80494e-24	5128.26	346.658	4.77055e-49	1811.02	407.65	7.99393e-06	3595.26	877.991	3.0704e-05	5404.55	598.344	6.31528e-20	347.584	57.0289	1.03666e-09	2215.28	332.148	1.99408e-11
903	hsa-miR-1247-3p	43.1116	39.7078	0.278651	48.8371	40.9228	0.227678	8.25004	11.8039	0.482432	0.667099	7.5227	1	4.42824	9.01479	0.655476	5.99885	14.9345	0.695986	26.5768	32.1546	0.430139	24.8669	42.3366	0.558429	23.2826	36.813	0.51464	5.53363	22.6852	0.818303	20.9726	32.0417	0.499333	27.3711	23.6365	0.256945	72.5409	50.5408	0.244614	107.702	58.6214	0.0468186	3.48948	10.1229	0.760562	19.2459	16.9724	0.263101
904	hsa-miR-1247-5p	46.9012	35.3359	0.185119	16.9828	37.6133	0.651011	0.766589	8.82893	0.953498	0.22371	6.49918	0.998316	2.99224	8.17055	0.712444	0.01	13.8475	1	31.2526	36.5849	0.391221	13.3167	43.537	0.763776	0.01	27.5616	1	0.01	15.7533	1	20.0006	32.6997	0.541884	18.4335	23.6882	0.43216	62.2999	45.5142	0.238097	77.2285	52.2773	0.119278	8.88615	11.0416	0.424888	10.966	16.0262	0.49818
905	hsa-miR-1248	8.22755	40.8458	0.86995	0.01	26.9193	1	0.397323	7.81644	1	0.01	5.78062	1	20.2582	12.1259	0.0959613	0.01	15.0132	1	0.01	24.8247	1	0.01	38.6768	1	1.95382	28.1187	1	0.01	19.2094	1	0.01	23.8015	1	0.01	16.249	1	23.3388	53.9434	0.81833	3.17323	36.3674	0.999303	0.01	6.63265	1	0.0152277	11.893	1
906	hsa-miR-1249	65.0371	53.2795	0.221432	101.352	53.2287	0.0550534	6.38377	10.5047	0.546545	2.31545	8.46596	0.828048	2.51739	6.17835	0.682609	1.98816	15.9797	0.95212	112.138	45.9435	0.0176649	47.2266	51.8021	0.360643	0.01	22.9446	1	0.01	16.5063	1	81.274	33.9802	0.0175583	46.546	25.2697	0.0664197	135.163	62.8228	0.0709111	97.7127	51.4075	0.0545074	25.5441	16.3891	0.115863	7.94287	14.8379	0.603579
907	hsa-miR-1250	117.027	70.848	0.0986648	32.832	33.6339	0.333561	25.4188	13.6359	0.052164	12.7351	10.6588	0.228867	31.5828	15.5434	0.0433542	109.929	63.8139	0.0831791	47.4492	41.0775	0.22569	51.838	54.4875	0.339031	66.713	40.0006	0.0835274	51.8672	25.7266	0.0443956	27.014	30.4562	0.360237	69.2989	24.9874	0.00400075	149.05	58.4187	0.00808821	231.107	80.2036	0.00214362	32.3885	15.004	0.0309147	74.0641	21.7804	0.000620467
908	hsa-miR-1251	27.488	43.0064	0.522317	38.0299	43.3757	0.375991	6.03505	12.2839	0.626055	0.266646	6.68003	1	2.73105	8.93488	0.825013	11.5918	16.0564	0.471611	29.4422	43.0477	0.497403	35.5045	48.0655	0.458986	15.5203	36.5781	0.670688	1.53613	21.4047	0.968198	35.645	34.1372	0.286292	8.95078	19.8621	0.657193	43.4699	52.7298	0.464887	72.6512	65.4353	0.26173	3.27647	8.80726	0.769371	5.83259	14.5018	0.760077
909	hsa-miR-1252	0.01	31.5992	1	0.01	25.7346	1	0.01	8.91059	1	0.01	7.60476	1	0.778266	6.83523	1	2.19571	14.8875	1	0.01	25.0269	1	4.85913	46.8354	0.967961	0.131228	26.8573	1	0.01	17.6915	1	0.01	22.412	1	0.01	15.2144	1	47.178	72.1257	0.590839	2.32097	35.1267	1	2.81601	8.75508	0.748646	1.07119	12.1321	1
910	hsa-miR-1253	26.2961	42.5501	0.536575	40.6495	34.2791	0.234629	9.92783	11.6458	0.380371	0.5016	7.42475	1	0.01	7.36223	1	37.1244	37.3159	0.31477	23.4442	30.9779	0.462358	29.4464	44.8446	0.509995	41.7151	41.1318	0.288573	17.2249	23.4174	0.467139	38.0361	40.8395	0.332566	32.4767	25.0572	0.181032	60.7978	47.5601	0.300696	76.5539	60.7828	0.190301	7.97909	9.51612	0.399211	28.104	15.3459	0.0631059
911	hsa-miR-1254	30.6598	41.2827	0.456589	57.0074	41.156	0.161713	12.9637	11.4485	0.251588	4.09671	10.4764	0.760056	3.73298	9.3658	0.796689	35.5456	21.5927	0.0932656	46.325	31.1164	0.139719	53.797	50.5201	0.286302	34.4973	41.3154	0.377561	16.682	24.383	0.50089	25.7996	38.3321	0.48677	28.2962	25.8036	0.277739	104.537	73.5234	0.237845	69.3693	55.3091	0.215904	10.7954	10.01	0.283846	21.9128	19.62	0.259156
912	hsa-miR-1255a	1.65611	36.1995	1	0.509637	31.1161	1	0.0565912	8.65474	1	0.707046	8.00826	1	0.01	6.77744	1	4.49598	17.7529	0.828933	0.01	24.8845	1	5.41864	40.3646	0.930764	53.7621	41.9906	0.181421	24.2192	25.0609	0.340641	0.01	20.4936	1	0.01	15.8331	1	38.3318	65.9732	0.683738	15.3165	42.7275	0.821103	0.736989	8.89885	1	0.349935	11.6398	1
913	hsa-miR-1255b-2-3p	0.703416	37.4392	1	2.66452	28.367	0.930452	0.142541	9.10785	1	0.239231	6.94813	1	0.01	6.40927	1	0.122346	13.3113	1	3.0348	31.0684	1	9.98991	41.0154	0.940173	1.30546	30.2234	1	0.01	20.561	1	0.277269	23.6434	1	2.18205	17.9374	0.911831	111.292	66.4868	0.134095	39.5377	54.9715	0.474329	2.43345	7.56312	0.806126	2.8385	13.9937	0.845341
914	hsa-miR-1255b-5p	20.8251	41.7123	0.618252	9.00834	34.2657	0.791567	0.155804	9.11284	1	1.04239	7.19257	1	0.01	6.46971	1	30.3906	23.203	0.177491	1.06868	28.9079	1	10.7249	45.8002	0.980437	76.5207	45.772	0.0835345	48.108	29.8081	0.104704	0.465458	22.8507	1	3.37123	20.7367	0.872801	61.9831	72.3616	0.516905	56.7133	53.6721	0.314542	5.5548	10.3846	0.59209	15.4251	13.8707	0.289312
915	hsa-miR-1256	3.55769	35.0841	0.971934	7.46497	30.3763	0.817988	0.453504	8.91872	1	0.01	7.34931	1	0.577488	6.69365	1	24.2218	16.5964	0.151271	9.51282	29.7035	0.74664	4.47702	43.5995	0.918162	104.051	36.1706	0.0040721	53.0379	31.4519	0.0942779	0.542942	23.7208	1	12.7091	21.8941	0.550685	80.2166	64.0567	0.301819	36.8583	56.8571	0.53743	6.30977	11.3258	0.571411	9.32744	14.708	0.546921
916	hsa-miR-1257	37.7018	41.4067	0.36323	38.4084	39.1198	0.323573	3.84966	10.4481	0.716295	4.78091	8.36592	0.563385	4.79716	9.83346	0.623222	23.8386	14.9844	0.11603	22.2053	31.6453	0.470568	27.27	53.3848	0.617304	26.1242	36.9211	0.454931	15.7315	25.7104	0.543717	14.4283	28.3263	0.596943	37.0808	22.3891	0.102882	89.5463	72.2916	0.329402	76.8382	40.5351	0.0366037	12.3634	11.8754	0.296568	22.3535	15.4941	0.127037
917	hsa-miR-1258	148.292	54.7876	0.00686106	99.3041	44.1598	0.0257555	94.3113	28.7699	0.000809939	18.4387	13.4456	0.166641	71.6289	24.4906	0.00346998	149.686	29.5976	3.89688e-07	100.026	49.2172	0.035788	70.7689	42.9975	0.0980267	66.9468	42.8287	0.102911	68.5479	29.4605	0.0216221	89.1785	41.6276	0.03982	120.713	27.9102	1.40466e-05	97.3966	57.1937	0.139664	306.874	74.9563	1.56547e-05	65.2614	22.96	0.00417789	110.756	23.1267	1.15186e-06
918	hsa-miR-1260a	911.86	213.479	1.99444e-05	1496.71	116.311	1.20812e-37	61.0023	29.9781	0.0358924	300.266	49.9751	1.96813e-09	109.157	37.1817	0.00342512	507.498	76.1887	3.13083e-11	582.204	90.5373	4.16585e-11	975.367	311.205	0.00167744	1253.34	144.852	8.35668e-18	1362.19	119.442	2.80182e-30	1223.02	126.535	3.4825e-22	914.109	147.026	2.89726e-10	1523.67	290.108	3.17805e-08	1860.21	293.174	6.94998e-11	539.877	75.6296	1.00322e-12	1332.76	124.678	3.67604e-27
919	hsa-miR-1260b	4882.32	863.827	1.60323e-08	4291.26	344.959	1.95219e-35	510.753	149.2	0.000564419	8774.31	1106.96	2.23984e-15	5322.23	598.862	6.28753e-19	2598.59	206.394	3.56016e-36	2578.13	375.843	5.06879e-12	6008.57	1228.53	9.90703e-07	1719.04	238.424	8.68442e-13	1762.92	149.33	3.28693e-32	3191.28	240.901	4.90666e-40	3867.53	285.267	5.52056e-42	2049.08	298.795	6.87428e-13	3285.87	530.37	3.17892e-10	3005.32	238.422	1.79037e-36	1877.94	172.31	1.01656e-27
920	hsa-miR-1261	23.0237	39.1344	0.555919	55.4118	39.8968	0.165571	18.7039	12.3335	0.135298	5.5375	10.4894	0.601385	9.75031	10.5392	0.355048	47.4322	19.6503	0.014143	26.2047	33.2456	0.428813	75.5584	51.5108	0.139599	25.0442	34.2306	0.451235	11.4623	22.1227	0.602338	35.0694	30.7028	0.242306	57.0448	28.0979	0.0427786	43.4556	52.7309	0.567888	46.0424	47.3262	0.364106	29.2722	15.071	0.0500069	21.0743	19.2563	0.30718
921	hsa-miR-1262	0.01	39.6467	1	1.06916	27.6501	0.992647	0.01	7.94653	1	1.87053	8.50607	0.862511	0.742203	6.6319	1	0.01	14.0507	1	0.01	24.4576	1	9.89865	45.3875	0.895209	0.926961	29.0123	1	0.01	18.9932	1	0.01	22.9622	1	0.785491	20.8872	1	27.4931	56.7694	0.718892	0.862957	36.3364	1	0.01	6.5301	1	0.772169	12.8309	1
922	hsa-miR-1263	26.0855	40.7982	0.521607	32.0327	39.6676	0.416941	13.2774	13.2034	0.316341	1.32936	8.64558	1	3.02896	7.86479	0.716758	179.337	48.0136	0.000179	22.2599	27.3328	0.430576	154.225	76.1202	0.0415973	531.975	107.531	9.82135e-07	302.011	76.9949	9.19779e-05	18.2249	31.4879	0.560441	24.4226	20.3042	0.217539	48.3525	51.3733	0.420887	38.2704	44.0344	0.345744	4.17235	7.94452	0.603081	19.7105	19.1954	0.295532
923	hsa-miR-1264	19.4696	47.9219	0.68527	27.5401	36.9137	0.455656	3.19418	9.40635	0.727191	0.671777	7.94042	0.945156	1.37832	7.11919	0.964083	30.1942	19.6032	0.117517	21.1596	34.2636	0.54501	31.3965	56.3537	0.575879	30.8587	36.3594	0.377435	15.8142	22.5761	0.484877	31.0368	39.6068	0.430762	48.0645	25.9647	0.064877	14.2876	38.3376	0.760725	78.3998	46.0158	0.101446	8.72369	8.93995	0.332131	33.8747	21.4657	0.119527
924	hsa-miR-1265	19.6763	47.5378	0.67809	18.5127	33.6258	0.57832	4.59574	10.985	0.671149	15.017	12.5986	0.228382	3.93823	9.85146	0.731615	12.6292	16.4316	0.44707	10.9033	32.4241	0.752927	22.0253	41.6482	0.596296	24.6815	39.4813	0.524915	11.7201	22.4381	0.60824	12.7667	26.7922	0.623798	12.3242	24.7255	0.624691	38.7933	42.1484	0.409417	66.7359	51.7502	0.169955	5.67238	8.85921	0.523751	18.1653	15.075	0.227748
925	hsa-miR-1266	15.1853	36.4292	0.676495	59.8472	47.4466	0.2036	11.6224	11.5341	0.328574	1.07747	5.82316	0.926215	0.344612	7.93869	1	17.1073	18.3546	0.349947	24.115	32.9335	0.479403	32.8398	41.8902	0.434429	38.4391	33.5195	0.240779	1.65346	21.8623	0.969064	11.8806	28.9635	0.692941	11.58	20.8537	0.577898	19.3914	42.7361	0.726953	30.9765	37.0446	0.438096	3.61582	8.39697	0.670452	14.7265	15.7453	0.334273
926	hsa-miR-1267	0.01	34.4832	1	23.5185	38.7845	0.544784	2.35097	9.66032	0.841315	2.40987	7.05552	0.734964	0.01	6.20136	1	0.592273	14.3065	1	18.9691	35.4784	0.587921	11.0698	45.1664	0.806175	0.01	28.3489	1	0.01	17.186	1	1.30605	27.3339	1	5.00545	19.8184	0.808457	5.98614	42.5545	0.987951	12.1976	32.3844	0.74696	0.743079	8.42892	0.936779	3.3267	13.0753	0.856763
927	hsa-miR-1268a	651.625	110.816	4.45001e-09	862.919	127.677	1.7221e-11	158.03	37.7955	1.82258e-05	237.915	64.0394	0.00018299	254.421	41.8647	1.29186e-09	356.423	37.4887	1.92876e-21	347.991	72.7612	8.90338e-07	427.936	96.5949	8.60237e-06	238.731	63.5276	0.000131521	249.321	48.8253	2.65604e-07	582.109	89.0985	1.20055e-10	561.733	63.0681	9.41977e-20	299.064	149.655	0.0256831	1217.3	284.091	1.00207e-05	234.687	46.2177	3.49599e-07	431.449	68.8361	4.02389e-10
928	hsa-miR-1268b	727.699	122.144	2.76899e-09	848.403	135.909	5.1737e-10	162.931	43.5872	0.00014816	219.258	53.8111	4.00791e-05	246.137	52.978	3.53162e-06	334.856	54.7721	9.81845e-10	337.828	54.6398	2.01145e-10	440.694	122.953	0.000317656	263.587	57.7649	1.99994e-06	273.972	50.9452	7.21712e-08	552.161	69.5761	5.86677e-15	595.623	73.652	3.16454e-16	340.823	162.651	0.0198767	1239.81	263.092	1.09506e-06	219.748	44.1081	6.14055e-07	419.4	66.0363	1.97131e-10
929	hsa-miR-1269a	21.2947	43.8022	0.625536	64.835	45.3938	0.151749	7.29877	11.5219	0.527104	1.76914	7.13384	0.833952	1.40297	8.16301	0.863446	10.0839	17.4319	0.561039	37.2909	31.4759	0.252412	48.5831	48.5791	0.316937	36.3936	38.5777	0.325076	9.18641	24.9097	0.712573	17.2066	28.3666	0.555364	17.8345	19.5512	0.361672	9.27744	36.6186	0.826669	38.8263	45.2831	0.379609	2.99243	9.02112	0.74065	11.3843	13.1638	0.391724
930	hsa-miR-1269b	23.0786	47.6865	0.628284	45.058	37.266	0.229181	6.69499	12.4516	0.594075	3.11244	8.77362	0.723462	0.775012	7.93572	0.962446	15.7274	16.5102	0.345588	34.8957	33.9249	0.320545	38.3376	45.1885	0.396437	46.516	36.2934	0.176861	13.944	23.6439	0.559224	14.8457	30.967	0.622485	12.1607	20.1992	0.546182	15.1074	41.9577	0.759604	34.7146	42.1438	0.41107	3.97051	9.67875	0.680655	8.418	13.4273	0.534215
931	hsa-miR-1270	5.97501	38.2685	0.901945	16.4354	28.7019	0.568943	1.68529	9.86881	0.941925	5.07646	10.4412	0.621289	0.01	7.23934	1	18.551	16.407	0.250481	5.39612	29.5852	0.891088	21.0853	42.208	0.616903	49.3805	39.2361	0.202239	21.8319	24.5802	0.382821	3.75588	26.2158	0.887606	8.3647	16.6503	0.618593	16.5933	43.3459	0.765007	21.4417	42.7921	0.617386	2.2811	7.56431	0.793619	9.20746	12.5717	0.455399
932	hsa-miR-1271-3p	54.26	43.668	0.214796	78.1393	43.2911	0.0686659	18.2696	13.5643	0.190073	2.68996	8.0656	0.754631	4.04834	9.12448	0.691435	37.2725	18.1149	0.0393129	54.6827	38.7978	0.150813	33.6357	45.6873	0.460335	43.3739	43.4523	0.314237	24.5745	23.5283	0.298922	38.936	33.7725	0.255006	50.0756	30.32	0.093317	42.4588	53.5903	0.433863	119.559	58.0149	0.0255107	11.4798	10.863	0.293182	54.101	19.7745	0.00899128
933	hsa-miR-1271-5p	92.2615	49.5681	0.0634828	121.73	44.4021	0.005774	40.729	31.1903	0.185778	10.9522	12.4277	0.374024	10.3486	9.41863	0.27179	85.9926	33.1672	0.00791789	69.132	39.7588	0.0912356	124.796	66.9005	0.0607124	126.568	41.1644	0.00227631	78.8302	40.2322	0.0502111	53.9387	36.1911	0.145539	100.486	30.4837	0.000940442	45.29	47.9376	0.319346	146.446	54.6468	0.00416429	21.3414	14.2045	0.127744	67.3224	23.9064	0.00552879
934	hsa-miR-1272	34.8636	52.2407	0.505412	1.99595	27.0561	1	12.5437	13.7501	0.34043	7.70988	10.0198	0.448973	8.15518	10.4736	0.432833	66.641	21.8537	0.002243	6.70293	27.0231	0.834155	75.0656	55.6124	0.176889	180.717	59.7216	0.00306188	112.968	37.255	0.0025522	0.426024	24.6906	1	17.2687	18.9779	0.374895	30.9169	44.1934	0.586945	41.1729	43.7684	0.353316	7.03539	9.82558	0.475665	13.7231	16.3416	0.385012
935	hsa-miR-1273a	53.8097	46.5999	0.247922	427.498	85.9275	7.87007e-07	11.6851	10.8276	0.264129	6.38958	9.02189	0.486389	2.82822	8.74363	0.792368	7.42329	14.9184	0.621466	86.7863	39.4161	0.0336612	87.9728	50.1958	0.0786752	64.155	46.4059	0.163279	38.0554	27.1981	0.163088	270.685	60.1327	6.3028e-06	245.187	47.0474	1.82492e-07	27.561	48.7308	0.524916	290.372	86.475	0.000221114	72.8846	24.4249	0.00288538	97.8444	31.7302	0.00132487
936	hsa-miR-1273c	82.438	49.5839	0.0964092	115.834	46.3307	0.0124443	7.3865	11.831	0.532332	3.45762	8.28401	0.717028	2.29846	7.58835	0.76302	23.5533	20.9359	0.25258	48.096	33.3299	0.141968	71.5411	49.2927	0.145599	52.2569	36.7512	0.144718	68.7807	31.5873	0.029971	47.3783	40.35	0.231411	59.3782	32.7741	0.0624529	95.3968	72.7677	0.111346	262.207	63.3965	1.90551e-05	6.7182	11.5399	0.558937	53.4481	23.8797	0.0220813
937	hsa-miR-1273d	28.1511	39.9014	0.480652	45.1342	39.0781	0.249426	8.64275	11.7263	0.464836	4.37132	8.4937	0.601306	2.91056	7.75692	0.71039	21.65	19.5829	0.261375	15.8594	31.8525	0.604602	26.7673	39.0615	0.496055	46.2425	40.0368	0.217855	21.3483	30.9328	0.495458	5.83968	25.6866	0.856112	13.4147	20.0227	0.504834	16.799	39.291	0.742552	41.7723	42.7714	0.309598	4.03973	9.01891	0.651704	19.7988	16.4021	0.247069
938	hsa-miR-1273e	37.5044	41.7752	0.369975	41.9208	34.6283	0.221811	5.52329	10.8515	0.611276	0.554543	6.04207	1	0.01	6.60452	1	20.8038	17.4477	0.229359	22.7281	31.2347	0.463021	21.5322	43.219	0.617661	27.6513	34.2774	0.432463	16.6243	24.455	0.495248	13.4033	32.2803	0.75016	14.1944	17.4556	0.394728	33.9335	47.343	0.543522	69.5471	54.347	0.165168	2.40922	9.11658	0.79063	36.8177	18.2234	0.0477116
939	hsa-miR-1273f	34.3676	38.8199	0.376874	51.0638	35.9267	0.153764	6.22525	11.0227	0.570822	19.5633	13.2372	0.146967	9.58969	10.6242	0.361238	60.6364	21.8349	0.0059961	15.7619	33.3845	0.664042	102.408	57.7155	0.0766792	150.394	48.8851	0.00174355	82.9779	33.4266	0.0135671	18.8732	32.0964	0.560235	16.0102	16.7431	0.343173	30.0617	37.3942	0.581883	57.011	43.4733	0.169827	7.35259	10.0033	0.460849	25.7267	17.5612	0.1401
940	hsa-miR-1273g-3p	2585.91	249.534	3.89771e-25	2117.67	169.596	1.08528e-35	513.346	94.3841	4.11381e-08	2338.39	294.607	2.28589e-15	2915.15	207.485	7.71776e-45	2064.51	112.777	6.92089e-75	2377.16	256.693	1.93344e-20	1483.59	342.007	1.39695e-05	1025.11	138.335	3.13407e-13	1412.82	114.287	1.92839e-35	1009.47	103.947	2.53113e-22	1851.34	217.242	8.09384e-18	754.24	344.904	0.0216757	2442.11	465.755	8.57526e-08	655.076	72.5742	1.40851e-19	1399.11	206.437	1.50279e-11
941	hsa-miR-1273g-5p	13.5918	41.4853	0.770757	7.99803	30.6738	0.792071	2.36707	10.0654	0.835887	2.09183	7.44768	0.810428	0.586546	6.51029	1	7.18002	14.8505	0.62583	11.2113	31.5454	0.738387	17.6646	40.6788	0.706878	35.6772	31.5392	0.257274	10.2658	20.8971	0.625225	8.39581	30.8459	0.842	4.94936	18.0925	0.811573	28.8149	47.4643	0.640334	7.26328	38.9537	0.893173	1.67784	8.3877	0.863764	9.44439	12.3222	0.462578
942	hsa-miR-1275	526.997	105.565	6.30732e-07	740.498	89.8197	1.8695e-16	73.7448	26.6097	0.00428334	162.529	59.709	0.00609613	56.5793	21.0588	0.00737366	96.7846	25.7945	0.000141915	225.154	50.2384	7.10583e-06	352.261	94.4894	0.000177416	165.146	65.3686	0.00765799	134.897	40.0553	0.000826662	527.265	72.5269	8.60906e-13	348.485	60.8287	8.29868e-09	229.219	175.182	0.140749	1089.83	186.796	9.37324e-10	81.732	21.5414	0.00014415	259.889	45.5943	1.32945e-08
943	hsa-miR-1276	50.1042	54.6473	0.358111	70.4498	42.332	0.0932848	12.1133	11.4849	0.290241	3.1028	7.55308	0.680476	3.97053	8.94213	0.659598	26.294	18.9308	0.159908	47.822	38.1447	0.203663	45.6146	45.8516	0.318618	35.9545	37.8139	0.330213	10.7997	22.4903	0.634944	12.6269	32.1387	0.683831	22.6834	23.2184	0.320048	23.2555	41.2697	0.628216	71.4833	54.6007	0.149457	10.5885	12.2854	0.385492	23.577	13.9293	0.0893455
944	hsa-miR-1277-3p	0.01	35.0564	1	0.01	29.3959	1	0.01	8.61034	1	1.49173	6.78851	1	0.01	6.80005	1	22.4653	17.8984	0.223968	0.01	27.977	1	43.4885	51.6753	0.402335	56.3833	41.7928	0.155786	28.905	28.126	0.307792	0.01	20.4206	1	0.01	15.3371	1	12.8783	47.3265	0.996528	0.01	28.521	1	2.00978	7.81995	0.796359	0.01	11.4842	1
945	hsa-miR-1277-5p	0.01	31.4568	1	0.01	26.3574	1	0.01	7.88431	1	0.295854	6.89697	1	0.01	7.69276	1	0.836096	12.4488	1	0.01	24.7794	1	0.01	38.2389	1	0.715562	25.5703	1	0.01	15.8727	1	0.01	18.1505	1	0.01	16.7346	1	24.0438	50.418	0.831523	0.01	27.9419	1	0.01	7.22056	1	0.01	11.0249	1
946	hsa-miR-1278	4.5528	36.1459	0.8997	9.93065	32.1679	0.757067	1.3088	10.7731	0.920053	0.71076	10.5362	0.989334	0.35758	6.96817	1	5.44909	16.8849	0.74916	6.1425	31.2234	0.945361	9.37158	49.4388	0.849069	24.5299	34.0351	0.454244	5.17757	20.6389	0.803093	7.5027	33.2669	1	8.05918	22.7034	0.726716	35.6422	51.1901	0.580707	13.9343	35.9183	0.690124	3.28301	8.96673	0.715358	11.7932	16.4291	0.456245
947	hsa-miR-1279	608.908	130.818	3.32652e-06	772.388	170.026	5.96752e-06	131.908	28.763	4.23956e-06	57.1942	18.0365	0.00147897	65.3192	21.0089	0.00192204	276.595	62.6989	8.26551e-06	347.083	74.7663	2.90921e-06	723.616	190.327	0.000138349	422.519	61.1168	1.26361e-11	352.52	72.1744	9.50765e-07	583.15	67.1526	3.21256e-18	815.576	84.085	7.25128e-23	414.19	110.47	1.68289e-05	1166.1	220.258	3.88153e-08	510.921	49.4085	4.00162e-25	541.093	93.8706	9.96749e-09
948	hsa-miR-1281	497.023	89.6948	3.10007e-08	517.519	71.6775	5.10948e-13	42.893	19.7363	0.0269712	51.8871	25.8183	0.0443932	46.9964	20.975	0.0259133	329.559	56.6152	7.96525e-09	263.878	60.668	5.29649e-06	394.127	103.737	0.000139831	389.028	65.9681	8.65559e-09	331.969	55.4524	1.52539e-09	350.696	62.2	1.44356e-08	432.661	68.1613	1.07301e-10	640.052	117.198	3.62361e-10	994.086	192.832	7.69559e-08	398.061	63.3408	2.93796e-10	499.677	86.7103	1.25865e-08
949	hsa-miR-1282	21.3703	39.4851	0.586947	25.982	30.5991	0.393367	4.25034	10.8665	0.722027	2.02188	7.67952	0.876388	1.26428	8.56871	0.973098	4.96545	17.456	0.797889	6.99391	30.6213	0.822208	3.31995	38.5223	0.9476	88.657	57.1876	0.0998944	50.8069	28.6911	0.0820958	2.42454	25.4639	1	10.9756	21.383	0.601787	159.573	59.2801	0.0182111	47.3218	46.3122	0.252426	12.6468	13.3571	0.342609	45.841	33.5204	0.148722
950	hsa-miR-1283	17.3993	42.8438	0.68377	19.193	37.244	0.601662	1.53067	10.7877	0.888311	2.05287	8.81009	0.858716	0.119231	7.28978	1	2.65072	14.5322	0.982026	4.57887	37.9005	0.943486	15.9501	50.615	0.753717	11.7508	35.9592	0.764472	0.211855	19.3568	1	0.187254	22.3592	1	0.779409	17.2402	1	18.2804	38.6048	0.79635	13.0479	39.1043	0.770346	2.03112	8.11945	0.869727	6.28462	15.4071	0.66499
951	hsa-miR-1284	95.3417	49.438	0.0546539	57.609	42.3801	0.179925	25.4334	12.8813	0.045441	7.58647	10.2555	0.454692	6.08286	10.8656	0.578831	90.9281	31.335	0.00415274	39.7668	36.4906	0.264839	82.9009	52.7572	0.114803	93.8802	46.1766	0.0346489	39.8667	26.4523	0.132499	31.1854	33.7731	0.357269	90.4225	24.9619	0.00029925	95.8899	43.3241	0.0682928	156.415	57.1462	0.00497238	33.1348	14.8113	0.024688	69.3945	20.7693	0.00125248
952	hsa-miR-1285-3p	63.875	49.4979	0.197229	42.3578	34.6614	0.224402	3.51246	13.4098	0.807068	3.21522	9.20288	0.728382	7.32072	9.0115	0.415451	13.3766	16.1435	0.416499	20.6928	33.8498	0.543718	63.24	56.0071	0.258813	22.7304	38.7088	0.544481	2.57645	20.1035	1	6.96898	30.0537	0.920697	15.4796	21.513	0.490547	72.2176	70.1594	0.429145	62.7759	36.3945	0.0993584	5.7126	10.0018	0.573135	19.5611	14.2539	0.163866
953	hsa-miR-1285-5p	87.6575	45.0189	0.0509363	81.35	43.6603	0.0634935	5.58378	12.0551	0.655058	6.94226	12.5113	0.579548	10.6487	11.1156	0.340921	48.3988	24.4927	0.0487432	40.8243	37.3824	0.269072	43.6155	54.3286	0.420053	47.0299	33.5516	0.157047	33.5796	24.5534	0.174893	45.8173	36.2135	0.199431	72.977	32.4523	0.0233023	192.447	81.9065	0.0378995	184.852	80.8342	0.0113958	17.5581	13.0023	0.179038	114.984	31.7737	0.000198588
954	hsa-miR-1286	74.5724	45.5856	0.100718	33.2752	33.0222	0.312146	7.13683	12.7836	0.58781	0.899554	7.96993	0.988279	1.81933	8.02828	0.855166	21.0888	17.3432	0.225919	26.0422	33.2282	0.419479	49.1011	59.0734	0.406883	89.3164	47.7752	0.0484386	40.0151	25.8217	0.125697	6.81955	25.4689	0.80365	13.94	22.5879	0.63534	105.61	69.5945	0.209333	57.4781	40.6896	0.172863	8.25146	10.5811	0.43444	23.7418	16.9509	0.145778
955	hsa-miR-1287	39.0964	45.7994	0.391129	22.4051	37.4923	0.55774	0.0745427	9.5545	1	2.37891	9.59391	0.868274	7.18581	11.1558	0.521406	17.1098	17.8633	0.321248	12.5812	34.8947	0.779787	31.3542	50.7895	0.536172	58.0596	50.2603	0.22599	18.6787	25.4268	0.470987	0.0534677	23.5897	1	6.67694	19.9203	0.742249	106.762	96.5527	0.363643	53.33	42.111	0.235655	6.06761	9.44091	0.519753	26.1072	17.4103	0.120173
956	hsa-miR-1288	57.4546	52.9236	0.277295	48.2781	41.7961	0.244292	22.1899	13.9747	0.113283	1.25586	7.34897	0.983523	0.442765	6.30776	1	78.0708	31.1039	0.0115603	59.7002	36.7437	0.104343	27.6107	48.0127	0.564642	94.2628	40.8922	0.0170401	46.5151	29.1615	0.106844	46.3649	37.9366	0.210317	54.7097	29.9822	0.0642438	172.628	76.9666	0.0322963	200.957	68.2832	0.00236767	18.333	10.8576	0.095374	121.836	26.9115	5.66122e-06
957	hsa-miR-1289	0.247	32.7503	1	0.01	28.7977	1	0.826836	8.72036	1	0.078916	5.49368	1	1.01101	7.07928	0.957212	3.68491	16.9051	0.9428	5.98225	26.4107	0.91476	4.06179	44.1137	1	16.2205	33.151	0.630387	11.5779	21.9388	0.591161	8.9728	30.5489	0.770112	1.33054	16.3306	1	99.5043	45.3572	0.0462035	26.8962	50.8028	0.615955	1.72586	8.18697	0.832026	12.1689	15.8239	0.441138
958	hsa-miR-1290	0.171739	29.4624	1	11.3587	36.2126	0.752931	5.02547	10.9868	0.746645	4.72758	8.30482	0.559228	0.79668	7.47765	1	2.46857	19.3561	1	2.51885	26.7731	1	0.154551	39.5162	1	20.0739	38.5074	0.606052	20.5842	27.3229	0.452781	5.05832	25.6844	0.849062	5.36485	16.9687	0.767465	268.184	95.5863	0.00987555	154.395	52.2359	0.00160491	2.71103	9.55509	0.803912	6.32973	13.1606	0.651112
959	hsa-miR-1291	32.3998	34.5113	0.347796	79.7208	39.5769	0.0426176	18.2502	15.31	0.251591	1.30766	7.36268	0.920454	0.823139	6.1701	1	21.4827	23.1189	0.342623	69.2972	35.8541	0.0576137	37.8776	51.7087	0.462958	47.9621	41.5564	0.232036	26.3409	30.4675	0.389266	65.6653	39.4286	0.0990026	49.1803	26.8608	0.068942	175.528	62.7516	0.00501208	106.203	55.2462	0.0359045	10.1888	14.3305	0.483017	34.609	15.9722	0.0353435
960	hsa-miR-1292-3p	41.4981	43.6172	0.341323	71.2863	43.8526	0.0997737	15.8486	15.0505	0.300188	2.10487	7.81347	0.820763	0.922108	8.42627	0.915635	18.6728	16.5055	0.261581	78.2824	36.103	0.0360815	20.2207	50.0737	0.726022	3.77904	28.75	1	1.4298	18.8919	1	51.6448	43.5715	0.234603	21.0388	23.9851	0.388624	127.525	100.023	0.160693	96.3184	51.3723	0.0740543	11.9914	14.0515	0.393648	15.4971	15.042	0.335268
961	hsa-miR-1292-5p	32.8861	42.0729	0.433537	66.001	39.8692	0.0948269	18.301	12.7699	0.154751	7.28855	9.47765	0.429168	4.05536	7.90058	0.608069	37.4982	25.2509	0.130323	41.3322	35.54	0.241457	37.3065	48.0594	0.439138	108.104	48.5667	0.0204525	62.2257	32.7146	0.0572494	49.5838	36.6352	0.169076	29.8851	22.7093	0.192598	122.915	82.985	0.174549	111.988	50.8905	0.0251097	6.50212	11.4214	0.565881	14.6789	19.853	0.467164
962	hsa-miR-1293	42.5928	43.1697	0.326148	22.6606	32.7701	0.493376	11.8474	10.9972	0.287448	9.74367	10.8173	0.353096	6.72483	8.11559	0.407106	16.9771	20.4446	0.404636	15.6711	30.2824	0.610507	0.01	36.8268	1	21.5704	34.195	0.502266	29.8408	23.889	0.213401	11.8971	26.6927	0.652781	13.7533	23.0334	0.549368	169.853	90.899	0.0922833	154.84	45.772	0.000449106	5.58116	9.01366	0.541531	30.02	19.6057	0.110274
963	hsa-miR-1294	7.17865	39.0309	0.889235	25.5129	36.0749	0.475872	8.02758	11.9761	0.52101	2.36775	6.80015	0.72366	3.24914	8.80288	0.730296	21.2214	26.0763	0.408725	1.48544	28.7281	1	0.01	38.8341	1	39.0142	38.8166	0.310723	28.4531	27.2297	0.294074	12.7335	27.5244	0.644597	13.3549	19.1865	0.496743	116.335	83.1808	0.237437	41.9936	45.188	0.306652	5.7892	9.23269	0.527521	13.8826	16.6627	0.415683
964	hsa-miR-1295a	20.2389	36.5094	0.578913	48.921	32.0761	0.119761	15.4437	14.7032	0.309379	2.54576	8.01366	0.747192	2.54256	8.36768	0.794637	93.2315	30.3653	0.00207035	23.3089	31.4672	0.45597	64.7651	54.2467	0.232344	326.037	77.6129	3.53434e-05	209.553	55.943	0.000186659	24.8002	32.404	0.434234	11.9817	19.7231	0.563128	96.1889	66.6613	0.175687	44.2507	46.1487	0.353209	5.13703	8.99932	0.586412	16.1766	17.2043	0.331322
965	hsa-miR-1295b-3p	7.9914	40.9018	0.982114	34.7664	38.36	0.362276	10.9037	11.9555	0.356865	1.31319	7.73157	0.877249	1.10509	7.74647	0.914911	19.8674	18.8581	0.295655	14.5348	30.8899	0.632462	2.99342	41.6154	0.998986	32.87	32.0932	0.32335	24.0012	29.3294	0.413575	18.1525	30.5435	0.533953	12.9987	20.7188	0.522202	89.1375	67.2664	0.245796	31.8763	40.5206	0.479687	3.87923	9.13397	0.671003	6.57394	13.4366	0.651838
966	hsa-miR-1295b-5p	4.2484	37.8538	0.996823	21.5717	35.0575	0.544062	12.4798	10.649	0.244445	1.52838	7.02254	0.858479	2.53256	8.11416	0.75577	25.9975	20.7821	0.209575	23.511	31.039	0.448525	5.43014	46.0832	0.971199	44.9293	46.5778	0.339966	23.0739	33.9083	0.500356	15.0312	29.8375	0.623455	5.0852	18.0641	0.807162	89.2816	53.791	0.131261	37.8547	38.6888	0.375625	4.3864	7.74242	0.57065	7.56802	15.7311	0.638043
967	hsa-miR-1296	96.4697	57.6012	0.0941047	157.311	47.1977	0.000771463	57.3197	19.026	0.00216225	1.14098	6.83966	0.868095	7.04237	10.4358	0.504639	108.989	32.7385	0.000749616	108.863	53.5013	0.0440637	88.1405	55.9986	0.115131	96.2349	48.9574	0.0411589	57.9516	23.576	0.0132787	139.054	45.9189	0.0017576	171.253	45.3935	0.000145844	190.973	72.6076	0.00541574	292.908	101.885	0.00233738	46.7241	16.7032	0.00529468	153.36	25.7839	7.55753e-10
968	hsa-miR-1297	0.01	31.6344	1	3.55757	27.977	0.9187	4.77262	10.5412	0.653266	0.308947	6.49853	1	1.42475	6.66265	1	6.92363	16.8223	0.726923	0.229327	27.622	1	0.01	39.411	1	17.1243	34.742	0.615986	3.29458	21.6191	0.88857	10.3221	30.4388	0.731261	3.39077	18.8045	0.962634	97.617	67.1868	0.231864	11.3422	39.987	0.799677	1.88568	8.13927	0.817855	2.24655	11.4558	0.930179
969	hsa-miR-1298	0.01	38.2132	1	2.10435	32.1417	0.973184	6.8819	9.64735	0.466509	0.01	6.08193	1	2.25689	8.3234	0.786844	14.3549	20.5784	0.48695	12.5667	35.0982	0.745296	0.973315	47.9143	1	17.7818	32.6634	0.574655	4.41179	20.301	0.826198	12.308	28.6159	0.651847	4.60024	19.9323	0.819723	64.092	63.3898	0.445067	31.3936	39.1071	0.43146	1.99617	7.54563	0.809545	8.72318	14.233	0.553842
970	hsa-miR-1299	84.7266	49.9745	0.0908415	84.203	43.5729	0.0542296	40.1077	15.0551	0.00757845	19.7431	15.674	0.198903	14.1818	15.8753	0.375258	86.003	34.7946	0.0123873	53.9531	36.7687	0.129182	34.0983	48.8074	0.483722	43.7548	38.0095	0.226309	31.1357	24.8208	0.209404	85.5296	41.3341	0.0308594	72.3531	27.6962	0.0085955	136.647	76.8908	0.131841	237.568	70.1815	0.000420296	26.5402	14.153	0.0578415	71.873	20.4121	0.00024433
971	hsa-miR-1301	72.0396	51.2647	0.158579	88.1781	40.0945	0.0270481	27.5366	13.4056	0.0445784	9.86692	10.1905	0.323354	9.77164	11.4511	0.392148	49.8975	23.0896	0.0296838	32.9969	35.358	0.339505	69.6856	50.9792	0.171546	52.5314	39.9162	0.16558	30.5196	24.9728	0.217787	44.6534	31.8009	0.169093	61.2807	29.2909	0.0415901	145.715	76.3801	0.0965637	121.881	66.1376	0.0630486	19.6415	16.0521	0.226395	40.8341	17.0449	0.02555
972	hsa-miR-1302	0.01	27.0977	1	0.01	29.8169	1	2.36524	9.919	0.853946	1.59187	6.96887	0.961129	0.462841	6.56613	1	1.31549	15.0605	1	0.01	26.4722	1	0.01	38.384	1	22.8577	35.1458	0.503967	16.2118	19.7898	0.410608	0.01	23.3996	1	0.01	15.4162	1	60.619	63.6234	0.443152	2.52182	36.056	1	1.23191	8.94061	0.947476	0.01	10.8188	1
973	hsa-miR-1303	47.7055	48.1013	0.321538	70.4026	36.6633	0.0535038	12.9151	13.6124	0.335444	1.4394	7.7723	0.932036	3.76669	8.49523	0.656474	80.7891	25.187	0.00106717	64.9892	42.8765	0.122585	46.9363	51.8319	0.361946	89.1243	44.4802	0.041607	47.2504	32.334	0.143735	71.7554	36.0536	0.0421981	62.8153	29.8376	0.0370231	149.611	59.5104	0.0380493	173.211	68.4371	0.00619699	22.9671	12.6312	0.067966	86.369	21.9162	4.56179e-05
974	hsa-miR-1304-3p	8.59654	40.5301	0.834046	19.5005	28.8603	0.499262	9.27534	13.1596	0.492525	2.18607	6.89633	0.852272	0.254529	7.68587	1	13.7778	17.8253	0.433842	26.9979	31.2956	0.388775	6.90152	40.2524	0.903472	20.9341	36.3975	0.545154	5.39266	21.8194	0.805471	21.0029	30.728	0.488005	26.2369	27.2953	0.328572	57.3227	52.4664	0.265096	52.6078	48.3171	0.245438	3.12654	9.12381	0.734727	15.2079	14.1839	0.323928
975	hsa-miR-1304-5p	1.22019	38.0182	1	8.55574	30.4699	0.778313	5.55809	12.2095	0.657238	0.749313	8.01487	0.945924	2.62199	8.98106	0.802103	3.36106	14.0797	0.814419	1.93067	32.4152	0.970264	7.86406	41.1052	0.955793	7.66878	30.9122	0.843098	1.86362	18.5196	0.960628	6.27031	28.271	0.850402	9.92408	20.0391	0.69111	91.9263	86.7135	0.374074	44.6739	51.1015	0.326741	4.7909	9.18411	0.598218	3.01537	13.0824	0.82652
976	hsa-miR-1305	21.6644	43.9702	0.647232	53.3393	39.4562	0.178675	7.40732	10.2334	0.480846	10.7734	12.6925	0.381755	4.64925	9.34939	0.620975	2.83232	15.3631	1	7.46863	26.3086	0.780666	7.69304	39.6017	0.852166	8.51096	29.6071	0.862421	0.944437	20.736	0.998038	67.8672	38.8033	0.0751253	22.0063	20.0881	0.279501	49.0719	70.3105	0.609891	97.937	52.8309	0.0655947	5.61998	10.4422	0.587186	6.65784	17.1859	0.718101
977	hsa-miR-1306-3p	236.615	67.9061	0.000487364	277.057	65.2508	1.97556e-05	87.5029	19.5177	4.69072e-06	53.3556	23.59	0.0217131	113.764	30.1946	0.000160811	180.459	32.0448	1.36641e-08	133.73	48.2503	0.00489869	181.026	54.2215	0.000827375	139.338	50.6474	0.00399787	123.371	36.8357	0.000856403	209.114	51.4061	3.37519e-05	232.199	52.0156	1.30759e-05	221.202	61.4516	0.00135317	485.408	108.869	2.71048e-06	97.8035	26.8718	0.000276255	149.604	31.9266	5.69326e-06
978	hsa-miR-1306-5p	21.7558	40.9772	0.594651	42.2739	34.9422	0.227326	5.60414	11.0287	0.615283	5.39519	8.85957	0.540866	4.0492	9.10537	0.676979	8.01287	23.9295	0.74431	31.4512	34.4209	0.346745	21.3566	49.6474	0.671354	0.01	27.4731	1	0.01	17.7543	1	34.5957	34.002	0.299643	28.3758	24.7828	0.25563	137.242	72.0009	0.109237	81.4134	52.8078	0.134177	13.827	13.3737	0.305985	2.44123	13.478	0.901932
979	hsa-miR-1307-3p	220.843	60.7865	0.000286318	402.512	68.1744	3.46246e-09	106.302	23.6626	5.4055e-06	59.226	23.493	0.0105689	93.9136	25.5715	0.000244173	172.077	39.4993	1.25858e-05	159.405	44.8335	0.000280626	62.9957	45.6371	0.167595	193.46	63.1931	0.00126288	140.579	37.1007	0.000153195	180.735	45.8753	4.25648e-05	215.99	40.9275	2.16987e-07	195.563	59.9504	0.00239154	437.867	100.13	2.01061e-06	50.714	14.2174	0.000363716	183.609	30.8125	4.91656e-09
980	hsa-miR-1307-5p	83.998	51.2063	0.0998618	118.381	54.1014	0.027214	26.3997	13.9499	0.0621503	1.65875	6.98871	0.838416	9.1858	11.9563	0.44301	42.7814	24.9357	0.0870197	96.9136	42.2433	0.0243398	27.1065	46.5517	0.559355	78.1312	51.0088	0.11142	38.8549	26.8425	0.149944	89.175	35.4079	0.0100999	63.3753	28.406	0.0279951	135.234	65.0668	0.0847199	137.845	70.0337	0.0504613	13.3448	11.7384	0.2622	38.9522	17.908	0.0298957
981	hsa-miR-1321	38.7229	44.8413	0.387669	40.6759	41.0632	0.317144	11.7222	13.6441	0.388428	11.5137	11.6252	0.316528	16.7298	13.3763	0.209912	111.779	32.7686	0.000774677	11.3711	30.3851	0.702547	67.6601	54.4416	0.213194	310.803	63.9637	6.13588e-07	229.206	42.5275	7.48773e-08	19.0364	34.0234	0.585362	32.4386	28.0646	0.231766	54.7524	44.2163	0.373991	106.16	66.2292	0.133065	7.82311	9.90589	0.431121	27.054	13.6038	0.0527743
982	hsa-miR-1322	101.229	51.0545	0.0479492	98.1379	40.4636	0.0149601	43.0766	20.4088	0.0332739	15.9538	12.1733	0.181459	40.918	21.2919	0.0546242	139.605	33.4523	2.88541e-05	82.6393	46.4771	0.0740688	92.1225	52.0777	0.0763643	79.0987	36.6181	0.0234785	62.577	27.0701	0.0196461	79.3735	39.0118	0.0470542	137.786	37.1472	0.000229249	128.524	62.3902	0.0429506	257.487	106.365	0.0119741	69.2334	21.6975	0.00138809	100.156	22.0899	4.78372e-06
983	hsa-miR-1323	9.11998	36.0578	0.823827	19.2883	34.883	0.580725	6.38863	12.0465	0.603816	1.77398	7.65446	0.862104	0.971611	7.39761	1	95.4321	35.8472	0.0080906	8.71664	30.8651	0.833766	76.2598	58.0605	0.188288	105.522	45.1173	0.0206886	51.762	32.9121	0.117889	13.0589	27.9787	0.668462	11.9586	23.4039	0.603055	58.7835	56.1951	0.402999	67.8584	41.1218	0.104207	3.22585	7.43572	0.662769	22.8004	15.4418	0.121432
984	hsa-miR-1324	0.01	30.1623	1	0.01	27.0398	1	1.16058	8.5598	1	0.01	6.07131	1	0.01	5.37716	1	5.02558	16.1378	0.755714	5.97342	30.13	0.92123	2.53082	40.3353	1	11.3617	29.9478	0.712652	2.62009	21.6986	0.903741	2.05856	28.1498	1	0.463517	15.8301	1	1.02277	36.3314	1	11.2728	36.7069	0.787122	0.209965	7.16376	1	0.0139833	12.0788	1
985	hsa-miR-1343	58.2261	50.1472	0.245295	88.0608	50.7323	0.0804355	15.5946	11.9667	0.190717	2.39339	8.53794	0.782517	2.40861	9.64881	0.850608	40.4237	19.842	0.0397838	91.3578	43.2688	0.0282596	45.5616	49.1888	0.351717	55.0889	40.5317	0.155121	29.2589	27.0551	0.283405	60.3312	41.8891	0.135881	45.9212	30.2792	0.13005	59.2242	68.6951	0.341309	73.1833	47.4977	0.0862719	18.8104	16.5548	0.259937	37.9442	18.096	0.040857
986	hsa-miR-1468	9.13555	38.0674	0.818346	4.66926	28.4827	1	8.28924	9.88421	0.394631	1.22971	6.07141	0.855948	1.8403	7.21507	0.856026	10.5296	16.6738	0.522229	5.07334	28.5171	0.890254	4.09369	40.4718	0.96909	21.5328	31.4619	0.482639	16.8926	25.7875	0.519154	1.0042	23.1946	1	1.99416	18.3255	0.957352	84.54	75.6003	0.324349	12.903	42.9254	0.785369	4.79427	8.58289	0.579557	2.4033	13.5613	0.911163
987	hsa-miR-1469	211.723	61.1206	0.000556158	1212.89	116.184	2.37065e-25	32.8546	14.9547	0.0350127	65.4491	32.2693	0.040202	19.7642	12.1599	0.105447	34.7672	21.134	0.102957	114.722	40.5808	0.00591891	110.105	57.1633	0.0543421	78.6703	50.6018	0.10159	39.4696	35.7285	0.268425	132.851	50.056	0.00723752	118.511	38.3925	0.0019147	127.953	82.1009	0.086688	225.458	67.2911	0.00123369	8.64484	9.97685	0.385379	52.08	20.0513	0.0127557
[truncated: 1,125 more rows]
[truncated: 96 more columns]
